# Supplementary material for: Imperceptible augmentation of living systems with organic bioelectronic fibres
Source: Nat Electron. 2024 May 24;7(7):586–97. doi: 10.1038/s41928-024-01174-4 (PMC11286532; doi:10.1038/s41928-024-01174-4)
Supplement: Supplementary file 10 — Source Data Fig. 2 Raw data for Fig. 2a. Source Data Fig. 3 Raw data for Fig. 3b–h. Source Data Fig. 4 Raw data for Fig. 4. Source Data Fig. 5 Raw data for Fig. 5. [file 41928_2024_1174_MOESM10_ESM.xlsx]

## Sheet: Fig. 2a
Transmittance at 500 nm wavelength			Fit curve plot
Fibre spacing (d/N)	Transmittance (%)		Fibre spacing (d/N)	Transmittance (%)
50	91.4		50	91.7762
75	93.2		63.8889	92.4
100	94		77.7778	93.0238
125	95.6		91.6667	93.6476
150	96.1		105.556	94.2714
175	97.2		119.444	94.8952
			133.333	95.519
			147.222	96.1429
			161.111	96.7667
			175	97.3905

## Sheet: Fig. 3b
Skin interfacial impedance at 1 kHz			Fit curve plot
Deposition time (s)	Z (Ω)		Deposition time (s)	Z (Ω)
0	872530		0	872524
15	138615		4.2042	395617
30	66475.5		4.5045	378519
45	54964.9		4.8048	362618
60	46581.3		5.10511	347806
75	40364.4		5.40541	333987
90	35165.5		5.70571	321075
105	30238.9		6.00601	308991
120	34421.4		6.30631	297668
150	26607.3		6.60661	287042
180	23664.4		6.90691	277057
210	26605.2		7.20721	267663
240	20659.9		7.50751	258814
270	19599.5		7.80781	250469
300	21729.7		8.10811	242589
			8.40841	235141
			8.70871	228093
			9.00901	221417
			9.30931	215087
			9.60961	209080
			9.90991	203373
			10.2102	197946
			10.5105	192781
			10.8108	187862
			11.1111	183173
			11.4114	178699
			11.7117	174427
			12.012	170345
			12.3123	166442
			12.6126	162707
			12.9129	159131
			13.2132	155703
			13.5135	152417
			13.8138	149264
			14.1141	146237
			14.4144	143328
			14.7147	140533
			15	137976
			15.015	137844
			15.3153	135257
			15.6156	132765
			15.9159	130365
			16.2162	128052
			16.5165	125821
			16.8168	123669
			17.1171	121591
			17.4174	119585
			17.7177	117646
			18.018	115772
			18.3183	113959
			18.6186	112206
			18.9189	110509
			19.2192	108865
			19.5195	107274
			19.8198	105731
			20.1201	104236
			20.4204	102785
			20.7207	101379
			21.021	100013
			21.3213	98687.7
			21.6216	97400.4
			21.9219	96149.8
			22.2222	94934.4
			22.5225	93752.9
			22.8228	92604
			23.1231	91486.4
			23.4234	90399
			23.7237	89340.6
			24.024	88310
			24.3243	87306.5
			24.6246	86328.8
			24.9249	85376.1
			25.2252	84447.6
			25.5255	83542.3
			25.8258	82659.5
			26.1261	81798.3
			26.4264	80958.1
			26.7267	80138
			27.027	79337.5
			27.3273	78555.9
			27.6276	77792.6
			27.9279	77046.9
			28.2282	76318.4
			28.5285	75606.3
			28.8288	74910.3
			29.1291	74229.8
			29.4294	73564.3
			29.7297	72913.4
			30	72339.6
			30.03	72276.6
			30.3303	71653.5
			30.6306	71043.6
			30.9309	70446.6
			31.2312	69862.1
			31.5315	69289.7
			31.8318	68729.1
			32.1321	68179.9
			32.4324	67641.8
			32.7327	67114.5
			33.033	66597.6
			33.3333	66090.9
			33.6336	65594.2
			33.9339	65107
			34.2342	64629.2
			34.5345	64160.5
			34.8348	63700.7
			35.1351	63249.5
			35.4354	62806.7
			35.7357	62372.1
			36.036	61945.4
			36.3363	61526.4
			36.6366	61115.1
			36.9369	60711
			37.2372	60314.2
			37.5375	59924.3
			37.8378	59541.3
			38.1381	59164.9
			38.4384	58794.9
			38.7387	58431.3
			39.039	58073.9
			39.3393	57722.5
			39.6396	57377
			39.9399	57037.1
			40.2402	56702.9
			40.5405	56374.2
			40.8408	56050.8
			41.1411	55732.6
			41.4414	55419.5
			41.7417	55111.4
			42.042	54808.2
			42.3423	54509.7
			42.6426	54215.8
			42.9429	53926.6
			43.2432	53641.7
			43.5435	53361.2
			43.8438	53085
			44.1441	52812.9
			44.4444	52544.9
			44.7447	52280.8
			45	52059.5
			45.0451	52020.7
			45.3454	51764.4
			45.6457	51511.8
			45.946	51262.9
			46.2463	51017.5
			46.5466	50775.7
			46.8469	50537.3
			47.1472	50302.2
			47.4475	50070.5
			47.7478	49842
			48.0481	49616.6
			48.3484	49394.4
			48.6487	49175.2
			48.949	48959
			49.2493	48745.7
			49.5496	48535.2
			49.8499	48327.6
			50.1501	48122.8
			50.4504	47920.6
			50.7507	47721.1
			51.051	47524.2
			51.3513	47329.8
			51.6516	47138
			51.9519	46948.6
			52.2522	46761.6
			52.5525	46577
			52.8528	46394.7
			53.1531	46214.8
			53.4534	46037
			53.7537	45861.4
			54.054	45688.1
			54.3543	45516.8
			54.6546	45347.6
			54.9549	45180.5
			55.2553	45015.4
			55.5556	44852.2
			55.8559	44691
			56.1562	44531.8
			56.4565	44374.4
			56.7568	44218.8
			57.0571	44065.1
			57.3574	43913.1
			57.6577	43762.9
			57.958	43614.4
			58.2583	43467.6
			58.5586	43322.5
			58.8589	43179
			59.1592	43037.2
			59.4595	42896.9
			59.7598	42758.2
			60	42648.3
			60.0601	42621
			60.3604	42485.4
			60.6607	42351.2
			60.961	42218.5
			61.2613	42087.2
			61.5616	41957.3
			61.8619	41828.9
			62.1622	41701.8
			62.4625	41576.1
			62.7628	41451.7
			63.0631	41328.6
			63.3634	41206.8
			63.6637	41086.2
			63.964	40967
			64.2643	40848.9
			64.5646	40732.1
			64.8649	40616.5
			65.1652	40502
			65.4655	40388.7
			65.7658	40276.6
			66.0661	40165.5
			66.3664	40055.6
			66.6667	39946.8
			66.967	39839.1
			67.2673	39732.4
			67.5676	39626.8
			67.8679	39522.2
			68.1682	39418.6
			68.4685	39316
			68.7688	39214.4
			69.0691	39113.8
			69.3694	39014.2
			69.6697	38915.5
			69.97	38817.7
			70.2703	38720.9
			70.5706	38625
			70.8709	38529.9
			71.1712	38435.8
			71.4715	38342.5
			71.7718	38250.1
			72.0721	38158.5
			72.3724	38067.8
			72.6727	37977.9
			72.973	37888.8
			73.2733	37800.5
			73.5736	37713.1
			73.8739	37626.4
			74.1742	37540.4
			74.4745	37455.3
			74.7748	37370.9
			75	37308
			75.0751	37287.2
			75.3754	37204.3
			75.6757	37122.1
			75.976	37040.6
			76.2763	36959.8
			76.5766	36879.7
			76.8769	36800.3
			77.1772	36721.6
			77.4775	36643.6
			77.7778	36566.2
			78.0781	36489.4
			78.3784	36413.4
			78.6787	36337.9
			78.979	36263.1
			79.2793	36188.9
			79.5796	36115.4
			79.8799	36042.4
			80.1802	35970
			80.4805	35898.3
			80.7808	35827.1
			81.0811	35756.5
			81.3814	35686.5
			81.6817	35617
			81.982	35548.1
			82.2823	35479.7
			82.5826	35411.9
			82.8829	35344.7
			83.1832	35277.9
			83.4835	35211.7
			83.7838	35146
			84.0841	35080.9
			84.3844	35016.2
			84.6847	34952.1
			84.985	34888.4
			85.2853	34825.2
			85.5856	34762.5
			85.8859	34700.3
			86.1862	34638.6
			86.4865	34577.4
			86.7868	34516.6
			87.0871	34456.2
			87.3874	34396.4
			87.6877	34336.9
			87.988	34278
			88.2883	34219.4
			88.5886	34161.3
			88.8889	34103.6
			89.1892	34046.4
			89.4895	33989.5
			89.7898	33933.1
			90	33893.9
			90.0901	33877.1
			90.3904	33821.5
			90.6907	33766.3
			90.991	33711.5
			91.2913	33657.1
			91.5916	33603.1
			91.8919	33549.5
			92.1922	33496.3
			92.4925	33443.4
			92.7928	33390.9
			93.0931	33338.8
			93.3934	33287
			93.6937	33235.6
			93.994	33184.6
			94.2943	33133.9
			94.5946	33083.6
			94.8949	33033.6
			95.1952	32984
			95.4955	32934.7
			95.7958	32885.7
			96.0961	32837.1
			96.3964	32788.8
			96.6967	32740.9
			96.997	32693.2
			97.2973	32645.9
			97.5976	32598.9
			97.8979	32552.2
			98.1982	32505.9
			98.4985	32459.8
			98.7988	32414
			99.0991	32368.6
			99.3994	32323.4
			99.6997	32278.6
			100	32234
			100.3	32189.7
			100.601	32145.7
			100.901	32102
			101.201	32058.6
			101.501	32015.5
			101.802	31972.6
			102.102	31930
			102.402	31887.7
			102.703	31845.6
			103.003	31803.9
			103.303	31762.4
			103.604	31721.1
			103.904	31680.1
			104.204	31639.4
			104.504	31598.9
			104.805	31558.7
			105	31532.6
			105.105	31518.7
			105.405	31478.9
			105.706	31439.5
			106.006	31400.2
			106.306	31361.2
			106.607	31322.5
			106.907	31283.9
			107.207	31245.6
			107.508	31207.6
			107.808	31169.7
			108.108	31132.1
			108.408	31094.8
			108.709	31057.6
			109.009	31020.7
			109.309	30984
			109.61	30947.5
			109.91	30911.2
			110.21	30875.2
			110.511	30839.3
			110.811	30803.7
			111.111	30768.3
			111.411	30733
			111.712	30698
			112.012	30663.2
			112.312	30628.6
			112.613	30594.2
			112.913	30560
			113.213	30526
			113.514	30492.2
			113.814	30458.6
			114.114	30425.1
			114.414	30391.9
			114.715	30358.8
			115.015	30326
			115.315	30293.3
			115.616	30260.8
			115.916	30228.5
			116.216	30196.3
			116.517	30164.4
			116.817	30132.6
			117.117	30101
			117.417	30069.6
			117.718	30038.3
			118.018	30007.3
			118.318	29976.4
			118.619	29945.6
			118.919	29915.1
			119.219	29884.7
			119.52	29854.4
			119.82	29824.3
			120	29806.4
			120.12	29794.4
			120.42	29764.7
			120.721	29735.1
			121.021	29705.7
			121.321	29676.4
			121.622	29647.3
			121.922	29618.3
			122.222	29589.5
			122.523	29560.8
			122.823	29532.3
			123.123	29504
			123.423	29475.8
			123.724	29447.7
			124.024	29419.8
			124.324	29392
			124.625	29364.4
			124.925	29336.9
			125.225	29309.6
			125.526	29282.4
			125.826	29255.4
			126.126	29228.4
			126.426	29201.7
			126.727	29175
			127.027	29148.5
			127.327	29122.2
			127.628	29095.9
			127.928	29069.8
			128.228	29043.8
			128.529	29018
			128.829	28992.3
			129.129	28966.7
			129.429	28941.3
			129.73	28915.9
			130.03	28890.7
			130.33	28865.7
			130.631	28840.7
			130.931	28815.9
			131.231	28791.2
			131.532	28766.6
			131.832	28742.1
			132.132	28717.8
			132.432	28693.6
			132.733	28669.5
			133.033	28645.5
			133.333	28621.6
			133.634	28597.8
			133.934	28574.2
			134.234	28550.7
			134.535	28527.3
			134.835	28504
			135.135	28480.8
			135.435	28457.7
			135.736	28434.7
			136.036	28411.9
			136.336	28389.1
			136.637	28366.5
			136.937	28343.9
			137.237	28321.5
			137.538	28299.2
			137.838	28276.9
			138.138	28254.8
			138.438	28232.8
			138.739	28210.9
			139.039	28189.1
			139.339	28167.4
			139.64	28145.7
			139.94	28124.2
			140.24	28102.8
			140.541	28081.5
			140.841	28060.3
			141.141	28039.2
			141.441	28018.1
			141.742	27997.2
			142.042	27976.4
			142.342	27955.6
			142.643	27935
			142.943	27914.4
			143.243	27894
			143.544	27873.6
			143.844	27853.3
			144.144	27833.2
			144.444	27813.1
			144.745	27793.1
			145.045	27773.1
			145.345	27753.3
			145.646	27733.6
			145.946	27713.9
			146.246	27694.4
			146.547	27674.9
			146.847	27655.5
			147.147	27636.2
			147.447	27616.9
			147.748	27597.8
			148.048	27578.7
			148.348	27559.8
			148.649	27540.9
			148.949	27522
			149.249	27503.3
			149.55	27484.7
			149.85	27466.1
			150	27456.8
			150.15	27447.6
			150.45	27429.2
			150.751	27410.9
			151.051	27392.6
			151.351	27374.4
			151.652	27356.3
			151.952	27338.3
			152.252	27320.3
			152.553	27302.5
			152.853	27284.7
			153.153	27266.9
			153.453	27249.3
			153.754	27231.7
			154.054	27214.2
			154.354	27196.8
			154.655	27179.4
			154.955	27162.1
			155.255	27144.9
			155.556	27127.8
			155.856	27110.7
			156.156	27093.7
			156.456	27076.8
			156.757	27059.9
			157.057	27043.1
			157.357	27026.4
			157.658	27009.7
			157.958	26993.1
			158.258	26976.6
			158.559	26960.2
			158.859	26943.8
			159.159	26927.5
			159.459	26911.2
			159.76	26895
			160.06	26878.9
			160.36	26862.8
			160.661	26846.8
			160.961	26830.9
			161.261	26815
			161.562	26799.2
			161.862	26783.5
			162.162	26767.8
			162.462	26752.1
			162.763	26736.6
			163.063	26721.1
			163.363	26705.7
			163.664	26690.3
			163.964	26675
			164.264	26659.7
			164.565	26644.5
			164.865	26629.4
			165.165	26614.3
			165.465	26599.3
			165.766	26584.3
			166.066	26569.4
			166.366	26554.5
			166.667	26539.7
			166.967	26525
			167.267	26510.3
			167.568	26495.7
			167.868	26481.1
			168.168	26466.6
			168.468	26452.2
			168.769	26437.8
			169.069	26423.4
			169.369	26409.1
			169.67	26394.9
			169.97	26380.7
			170.27	26366.6
			170.571	26352.5
			170.871	26338.5
			171.171	26324.5
			171.471	26310.6
			171.772	26296.7
			172.072	26282.9
			172.372	26269.1
			172.673	26255.4
			172.973	26241.7
			173.273	26228.1
			173.574	26214.5
			173.874	26201
			174.174	26187.6
			174.474	26174.1
			174.775	26160.8
			175.075	26147.4
			175.375	26134.2
			175.676	26121
			175.976	26107.8
			176.276	26094.7
			176.577	26081.6
			176.877	26068.5
			177.177	26055.6
			177.477	26042.6
			177.778	26029.7
			178.078	26016.9
			178.378	26004.1
			178.679	25991.3
			178.979	25978.6
			179.279	25966
			179.58	25953.3
			179.88	25940.8
			180	25935.7
			180.18	25928.2
			180.48	25915.7
			180.781	25903.3
			181.081	25890.9
			181.381	25878.6
			181.682	25866.2
			181.982	25854
			182.282	25841.8
			182.583	25829.6
			182.883	25817.4
			183.183	25805.3
			183.483	25793.3
			183.784	25781.3
			184.084	25769.3
			184.384	25757.4
			184.685	25745.5
			184.985	25733.6
			185.285	25721.8
			185.586	25710.1
			185.886	25698.3
			186.186	25686.7
			186.486	25675
			186.787	25663.4
			187.087	25651.8
			187.387	25640.3
			187.688	25628.8
			187.988	25617.4
			188.288	25606
			188.589	25594.6
			188.889	25583.3
			189.189	25572
			189.489	25560.7
			189.79	25549.5
			190.09	25538.3
			190.39	25527.2
			190.691	25516
			190.991	25505
			191.291	25493.9
			191.592	25482.9
			191.892	25472
			192.192	25461.1
			192.492	25450.2
			192.793	25439.3
			193.093	25428.5
			193.393	25417.7
			193.694	25407
			193.994	25396.3
			194.294	25385.6
			194.595	25375
			194.895	25364.3
			195.195	25353.8
			195.495	25343.2
			195.796	25332.7
			196.096	25322.3
			196.396	25311.8
			196.697	25301.4
			196.997	25291.1
			197.297	25280.7
			197.598	25270.4
			197.898	25260.2
			198.198	25249.9
			198.499	25239.7
			198.799	25229.6
			199.099	25219.4
			199.399	25209.3
			199.7	25199.2
			200	25189.2
			200.3	25179.2
			200.601	25169.2
			200.901	25159.3
			201.201	25149.4
			201.501	25139.5
			201.802	25129.6
			202.102	25119.8
			202.402	25110
			202.703	25100.3
			203.003	25090.5
			203.303	25080.8
			203.604	25071.2
			203.904	25061.5
			204.204	25051.9
			204.505	25042.3
			204.805	25032.8
			205.105	25023.3
			205.405	25013.8
			205.706	25004.3
			206.006	24994.9
			206.306	24985.5
			206.607	24976.1
			206.907	24966.8
			207.207	24957.5
			207.508	24948.2
			207.808	24938.9
			208.108	24929.7
			208.408	24920.5
			208.709	24911.3
			209.009	24902.2
			209.309	24893
			209.61	24883.9
			209.91	24874.9
			210	24872.2
			210.21	24865.8
			210.511	24856.8
			210.811	24847.8
			211.111	24838.9
			211.411	24830
			211.712	24821.1
			212.012	24812.2
			212.312	24803.3
			212.613	24794.5
			212.913	24785.7
			213.213	24776.9
			213.514	24768.2
			213.814	24759.5
			214.114	24750.8
			214.414	24742.1
			214.715	24733.5
			215.015	24724.9
			215.315	24716.3
			215.616	24707.7
			215.916	24699.2
			216.216	24690.7
			216.517	24682.2
			216.817	24673.7
			217.117	24665.3
			217.417	24656.8
			217.718	24648.5
			218.018	24640.1
			218.318	24631.7
			218.619	24623.4
			218.919	24615.1
			219.219	24606.9
			219.52	24598.6
			219.82	24590.4
			220.12	24582.2
			220.42	24574
			220.721	24565.9
			221.021	24557.7
			221.321	24549.6
			221.622	24541.5
			221.922	24533.5
			222.222	24525.5
			222.523	24517.4
			222.823	24509.4
			223.123	24501.5
			223.423	24493.5
			223.724	24485.6
			224.024	24477.7
			224.324	24469.8
			224.625	24462
			224.925	24454.1
			225.225	24446.3
			225.526	24438.5
			225.826	24430.8
			226.126	24423
			226.426	24415.3
			226.727	24407.6
			227.027	24399.9
			227.327	24392.2
			227.628	24384.6
			227.928	24377
			228.228	24369.4
			228.529	24361.8
			228.829	24354.3
			229.129	24346.7
			229.429	24339.2
			229.73	24331.7
			230.03	24324.2
			230.33	24316.8
			230.631	24309.4
			230.931	24301.9
			231.231	24294.6
			231.532	24287.2
			231.832	24279.8
			232.132	24272.5
			232.432	24265.2
			232.733	24257.9
			233.033	24250.6
			233.333	24243.4
			233.634	24236.1
			233.934	24228.9
			234.234	24221.7
			234.535	24214.6
			234.835	24207.4
			235.135	24200.3
			235.435	24193.2
			235.736	24186.1
			236.036	24179
			236.336	24171.9
			236.637	24164.9
			236.937	24157.9
			237.237	24150.9
			237.538	24143.9
			237.838	24136.9
			238.138	24130
			238.438	24123
			238.739	24116.1
			239.039	24109.2
			239.339	24102.3
			239.64	24095.5
			239.94	24088.6
			240	24087.3
			240.24	24081.8
			240.541	24075
			240.841	24068.2
			241.141	24061.5
			241.441	24054.7
			241.742	24048
			242.042	24041.3
			242.342	24034.6
			242.643	24027.9
			242.943	24021.2
			243.243	24014.6
			243.544	24008
			243.844	24001.4
			244.144	23994.8
			244.444	23988.2
			244.745	23981.6
			245.045	23975.1
			245.345	23968.6
			245.646	23962.1
			245.946	23955.6
			246.246	23949.1
			246.547	23942.6
			246.847	23936.2
			247.147	23929.8
			247.447	23923.3
			247.748	23917
			248.048	23910.6
			248.348	23904.2
			248.649	23897.9
			248.949	23891.5
			249.249	23885.2
			249.55	23878.9
			249.85	23872.6
			250.15	23866.4
			250.45	23860.1
			250.751	23853.9
			251.051	23847.7
			251.351	23841.5
			251.652	23835.3
			251.952	23829.1
			252.252	23823
			252.553	23816.8
			252.853	23810.7
			253.153	23804.6
			253.453	23798.5
			253.754	23792.4
			254.054	23786.3
			254.354	23780.3
			254.655	23774.3
			254.955	23768.2
			255.255	23762.2
			255.556	23756.2
			255.856	23750.3
			256.156	23744.3
			256.456	23738.4
			256.757	23732.4
			257.057	23726.5
			257.357	23720.6
			257.658	23714.7
			257.958	23708.8
			258.258	23703
			258.559	23697.1
			258.859	23691.3
			259.159	23685.5
			259.459	23679.7
			259.76	23673.9
			260.06	23668.1
			260.36	23662.4
			260.661	23656.6
			260.961	23650.9
			261.261	23645.2
			261.562	23639.4
			261.862	23633.8
			262.162	23628.1
			262.462	23622.4
			262.763	23616.8
			263.063	23611.1
			263.363	23605.5
			263.664	23599.9
			263.964	23594.3
			264.264	23588.7
			264.565	23583.1
			264.865	23577.6
			265.165	23572
			265.465	23566.5
			265.766	23561
			266.066	23555.5
			266.366	23550
			266.667	23544.5
			266.967	23539
			267.267	23533.6
			267.568	23528.1
			267.868	23522.7
			268.168	23517.3
			268.468	23511.9
			268.769	23506.5
			269.069	23501.1
			269.369	23495.8
			269.67	23490.4
			269.97	23485.1
			270	23484.5
			270.27	23479.7
			270.571	23474.4
			270.871	23469.1
			271.171	23463.8
			271.471	23458.6
			271.772	23453.3
			272.072	23448
			272.372	23442.8
			272.673	23437.6
			272.973	23432.3
			273.273	23427.1
			273.574	23421.9
			273.874	23416.8
			274.174	23411.6
			274.474	23406.4
			274.775	23401.3
			275.075	23396.1
			275.375	23391
			275.676	23385.9
			275.976	23380.8
			276.276	23375.7
			276.577	23370.6
			276.877	23365.6
			277.177	23360.5
			277.477	23355.5
			277.778	23350.5
			278.078	23345.4
			278.378	23340.4
			278.679	23335.4
			278.979	23330.4
			279.279	23325.5
			279.58	23320.5
			279.88	23315.5
			280.18	23310.6
			280.48	23305.7
			280.781	23300.8
			281.081	23295.8
			281.381	23291
			281.682	23286.1
			281.982	23281.2
			282.282	23276.3
			282.583	23271.5
			282.883	23266.6
			283.183	23261.8
			283.483	23257
			283.784	23252.2
			284.084	23247.4
			284.384	23242.6
			284.685	23237.8
			284.985	23233
			285.285	23228.3
			285.586	23223.5
			285.886	23218.8
			286.186	23214.1
			286.486	23209.3
			286.787	23204.6
			287.087	23199.9
			287.387	23195.2
			287.688	23190.6
			287.988	23185.9
			288.288	23181.2
			288.589	23176.6
			288.889	23172
			289.189	23167.3
			289.489	23162.7
			289.79	23158.1
			290.09	23153.5
			290.39	23148.9
			290.691	23144.4
			290.991	23139.8
			291.291	23135.2
			291.592	23130.7
			291.892	23126.2
			292.192	23121.6
			292.492	23117.1
			292.793	23112.6
			293.093	23108.1
			293.393	23103.6
			293.694	23099.1
			293.994	23094.7
			294.294	23090.2
			294.595	23085.8
			294.895	23081.3
			295.195	23076.9
			295.495	23072.5
			295.796	23068.1
			296.096	23063.7
			296.396	23059.3
			296.697	23054.9
			296.997	23050.5
			297.297	23046.1
			297.598	23041.8
			297.898	23037.4
			298.198	23033.1
			298.498	23028.8
			298.799	23024.4
			299.099	23020.1
			299.399	23015.8
			299.7	23011.5
			300	23007.3

## Sheet: Fig, 3c
ECG (μV) sampling freq 20 kHz
Fibre electrode	Gel electrode
-85.8754	-95.2163
-85.776	-95.0248
-85.6764	-94.8331
-85.5766	-94.6413
-85.4767	-94.4493
-85.3765	-94.2571
-85.2762	-94.0648
-85.1756	-93.8723
-85.0749	-93.6797
-84.974	-93.4869
-84.8729	-93.2939
-84.7716	-93.1008
-84.6702	-92.9076
-84.5685	-92.7142
-84.4667	-92.5207
-84.3647	-92.3271
-84.2625	-92.1333
-84.1602	-91.9394
-84.0576	-91.7454
-83.9549	-91.5513
-83.852	-91.3571
-83.7489	-91.1628
-83.6457	-90.9683
-83.5423	-90.7738
-83.4387	-90.5792
-83.335	-90.3845
-83.2311	-90.1897
-83.127	-89.9948
-83.0228	-89.7999
-82.9184	-89.6048
-82.8139	-89.4098
-82.7092	-89.2146
-82.6043	-89.0194
-82.4993	-88.8241
-82.3941	-88.6288
-82.2888	-88.4335
-82.1833	-88.2381
-82.0777	-88.0426
-81.9719	-87.8472
-81.866	-87.6517
-81.7599	-87.4561
-81.6537	-87.2606
-81.5473	-87.065
-81.4408	-86.8695
-81.3342	-86.6739
-81.2274	-86.4783
-81.1205	-86.2827
-81.0135	-86.0872
-80.9064	-85.8916
-80.7991	-85.6961
-80.6916	-85.5006
-80.5841	-85.305
-80.4764	-85.1096
-80.3687	-84.9142
-80.2608	-84.7188
-80.1527	-84.5234
-80.0446	-84.3281
-79.9363	-84.1329
-79.828	-83.9377
-79.7195	-83.7425
-79.6109	-83.5475
-79.5022	-83.3525
-79.3935	-83.1576
-79.2846	-82.9627
-79.1756	-82.768
-79.0665	-82.5733
-78.9573	-82.3787
-78.848	-82.1843
-78.7387	-81.9899
-78.6292	-81.7956
-78.5197	-81.6015
-78.4101	-81.4074
-78.3004	-81.2135
-78.1906	-81.0197
-78.0807	-80.8261
-77.9708	-80.6326
-77.8608	-80.4392
-77.7507	-80.246
-77.6406	-80.0529
-77.5304	-79.86
-77.4201	-79.6672
-77.3098	-79.4746
-77.1994	-79.2822
-77.089	-79.0899
-76.9785	-78.8978
-76.8679	-78.7059
-76.7573	-78.5142
-76.6467	-78.3227
-76.536	-78.1314
-76.4253	-77.9403
-76.3145	-77.7494
-76.2037	-77.5587
-76.0929	-77.3682
-75.982	-77.1779
-75.8711	-76.9879
-75.7602	-76.7981
-75.6493	-76.6085
-75.5383	-76.4192
-75.4273	-76.2301
-75.3163	-76.0413
-75.2053	-75.8527
-75.0943	-75.6644
-74.9833	-75.4763
-74.8723	-75.2885
-74.7613	-75.101
-74.6502	-74.9138
-74.5392	-74.7268
-74.4282	-74.5402
-74.3172	-74.3538
-74.2062	-74.1677
-74.0952	-73.982
-73.9843	-73.7965
-73.8733	-73.6114
-73.7624	-73.4265
-73.6515	-73.242
-73.5407	-73.0578
-73.4298	-72.8739
-73.3191	-72.6904
-73.2083	-72.5072
-73.0976	-72.3244
-72.9869	-72.1419
-72.8763	-71.9598
-72.7657	-71.778
-72.6552	-71.5966
-72.5447	-71.4155
-72.4343	-71.2348
-72.324	-71.0545
-72.2137	-70.8746
-72.1035	-70.6951
-71.9934	-70.5159
-71.8833	-70.3372
-71.7733	-70.1588
-71.6634	-69.9809
-71.5536	-69.8034
-71.4438	-69.6262
-71.3341	-69.4495
-71.2246	-69.2733
-71.1151	-69.0974
-71.0057	-68.922
-70.8965	-68.747
-70.7873	-68.5724
-70.6782	-68.3983
-70.5692	-68.2247
-70.4604	-68.0515
-70.3517	-67.8787
-70.2431	-67.7065
-70.1346	-67.5346
-70.0262	-67.3633
-69.918	-67.1924
-69.8099	-67.022
-69.7019	-66.8521
-69.5941	-66.6827
-69.4864	-66.5138
-69.3788	-66.3454
-69.2714	-66.1775
-69.1642	-66.0101
-69.057	-65.8431
-68.9501	-65.6767
-68.8433	-65.5109
-68.7367	-65.3455
-68.6302	-65.1807
-68.5239	-65.0164
-68.4178	-64.8526
-68.3118	-64.6894
-68.2061	-64.5267
-68.1005	-64.3646
-67.9951	-64.203
-67.8898	-64.042
-67.7848	-63.8815
-67.68	-63.7216
-67.5753	-63.5623
-67.4709	-63.4035
-67.3666	-63.2453
-67.2626	-63.0877
-67.1587	-62.9307
-67.0551	-62.7742
-66.9517	-62.6184
-66.8485	-62.4631
-66.7456	-62.3085
-66.6428	-62.1544
-66.5403	-62.0009
-66.438	-61.8481
-66.3359	-61.6959
-66.2341	-61.5442
-66.1325	-61.3932
-66.0312	-61.2429
-65.9301	-61.0931
-65.8293	-60.944
-65.7287	-60.7955
-65.6283	-60.6477
-65.5282	-60.5005
-65.4284	-60.3539
-65.3288	-60.208
-65.2295	-60.0627
-65.1305	-59.9181
-65.0318	-59.7742
-64.9333	-59.6309
-64.8351	-59.4883
-64.7371	-59.3463
-64.6395	-59.205
-64.5421	-59.0644
-64.4451	-58.9245
-64.3483	-58.7852
-64.2518	-58.6466
-64.1556	-58.5088
-64.0598	-58.3716
-63.9642	-58.2351
-63.8689	-58.0993
-63.7739	-57.9642
-63.6793	-57.8297
-63.585	-57.696
-63.4909	-57.5631
-63.3973	-57.4308
-63.3039	-57.2992
-63.2108	-57.1683
-63.1181	-57.0382
-63.0257	-56.9088
-62.9337	-56.7801
-62.842	-56.6521
-62.7506	-56.5249
-62.6596	-56.3984
-62.5689	-56.2726
-62.4785	-56.1476
-62.3886	-56.0233
-62.2989	-55.8998
-62.2096	-55.777
-62.1207	-55.6549
-62.0322	-55.5336
-61.944	-55.413
-61.8561	-55.2932
-61.7687	-55.1741
-61.6816	-55.0559
-61.5949	-54.9383
-61.5085	-54.8215
-61.4226	-54.7055
-61.337	-54.5903
-61.2518	-54.4758
-61.167	-54.3621
-61.0825	-54.2492
-60.9985	-54.137
-60.9149	-54.0256
-60.8316	-53.915
-60.7488	-53.8052
-60.6663	-53.6961
-60.5843	-53.5879
-60.5026	-53.4804
-60.4214	-53.3737
-60.3406	-53.2678
-60.2602	-53.1626
-60.1802	-53.0583
-60.1006	-52.9548
-60.0214	-52.852
-59.9427	-52.7501
-59.8643	-52.6489
-59.7864	-52.5486
-59.7089	-52.449
-59.6319	-52.3503
-59.5553	-52.2523
-59.4791	-52.1551
-59.4033	-52.0588
-59.328	-51.9633
-59.2531	-51.8685
-59.1787	-51.7746
-59.1047	-51.6814
-59.0311	-51.5891
-58.958	-51.4976
-58.8853	-51.4069
-58.8131	-51.3171
-58.7413	-51.228
-58.67	-51.1397
-58.5992	-51.0523
-58.5288	-50.9656
-58.4588	-50.8798
-58.3893	-50.7948
-58.3203	-50.7106
-58.2517	-50.6272
-58.1836	-50.5447
-58.116	-50.4629
-58.0488	-50.382
-57.9821	-50.3019
-57.9159	-50.2226
-57.8501	-50.1441
-57.7848	-50.0665
-57.72	-49.9896
-57.6557	-49.9136
-57.5918	-49.8384
-57.5284	-49.7641
-57.4655	-49.6905
-57.4031	-49.6178
-57.3411	-49.5458
-57.2796	-49.4747
-57.2186	-49.4044
-57.1581	-49.335
-57.0981	-49.2663
-57.0386	-49.1985
-56.9796	-49.1315
-56.921	-49.0652
-56.8629	-48.9999
-56.8054	-48.9353
-56.7483	-48.8715
-56.6917	-48.8086
-56.6356	-48.7465
-56.58	-48.6851
-56.5249	-48.6246
-56.4703	-48.5649
-56.4162	-48.5061
-56.3626	-48.448
-56.3095	-48.3907
-56.2569	-48.3343
-56.2047	-48.2786
-56.1531	-48.2238
-56.102	-48.1697
-56.0514	-48.1165
-56.0013	-48.0641
-55.9516	-48.0124
-55.9025	-47.9616
-55.8539	-47.9116
-55.8058	-47.8623
-55.7582	-47.8139
-55.7111	-47.7663
-55.6645	-47.7194
-55.6184	-47.6734
-55.5728	-47.6281
-55.5277	-47.5836
-55.4832	-47.5399
-55.4391	-47.497
-55.3955	-47.4549
-55.3525	-47.4136
-55.3099	-47.373
-55.2679	-47.3333
-55.2263	-47.2943
-55.1853	-47.2561
-55.1447	-47.2186
-55.1047	-47.1819
-55.0652	-47.146
-55.0262	-47.1109
-54.9876	-47.0765
-54.9496	-47.0429
-54.9121	-47.0101
-54.8751	-46.978
-54.8386	-46.9467
-54.8026	-46.9161
-54.7671	-46.8863
-54.7321	-46.8572
-54.6976	-46.8289
-54.6636	-46.8013
-54.6301	-46.7745
-54.5971	-46.7484
-54.5646	-46.723
-54.5326	-46.6984
-54.5011	-46.6745
-54.4701	-46.6513
-54.4396	-46.6289
-54.4096	-46.6072
-54.3801	-46.5862
-54.3511	-46.5659
-54.3226	-46.5463
-54.2945	-46.5275
-54.267	-46.5094
-54.24	-46.492
-54.2134	-46.4752
-54.1873	-46.4592
-54.1617	-46.4439
-54.1366	-46.4293
-54.112	-46.4153
-54.0879	-46.4021
-54.0642	-46.3895
-54.0411	-46.3777
-54.0184	-46.3665
-53.9962	-46.3559
-53.9745	-46.3461
-53.9532	-46.3369
-53.9325	-46.3284
-53.9121	-46.3205
-53.8923	-46.3133
-53.873	-46.3068
-53.8541	-46.3009
-53.8357	-46.2957
-53.8177	-46.2911
-53.8002	-46.2871
-53.7832	-46.2838
-53.7666	-46.2811
-53.7505	-46.279
-53.7349	-46.2776
-53.7197	-46.2768
-53.705	-46.2766
-53.6907	-46.277
-53.6769	-46.278
-53.6635	-46.2797
-53.6506	-46.2819
-53.6381	-46.2848
-53.6261	-46.2882
-53.6145	-46.2922
-53.6033	-46.2968
-53.5926	-46.302
-53.5823	-46.3078
-53.5725	-46.3141
-53.5631	-46.321
-53.5541	-46.3285
-53.5456	-46.3365
-53.5374	-46.3451
-53.5297	-46.3542
-53.5224	-46.3639
-53.5156	-46.3742
-53.5091	-46.3849
-53.5031	-46.3962
-53.4975	-46.4081
-53.4922	-46.4204
-53.4874	-46.4333
-53.483	-46.4467
-53.479	-46.4606
-53.4754	-46.475
-53.4722	-46.49
-53.4694	-46.5054
-53.467	-46.5213
-53.465	-46.5377
-53.4633	-46.5546
-53.4621	-46.5719
-53.4612	-46.5898
-53.4607	-46.6081
-53.4606	-46.6269
-53.4609	-46.6461
-53.4615	-46.6658
-53.4625	-46.6859
-53.4638	-46.7065
-53.4656	-46.7275
-53.4676	-46.749
-53.4701	-46.7709
-53.4729	-46.7932
-53.476	-46.8159
-53.4795	-46.8391
-53.4833	-46.8627
-53.4875	-46.8866
-53.492	-46.911
-53.4969	-46.9358
-53.5021	-46.9609
-53.5076	-46.9865
-53.5134	-47.0124
-53.5196	-47.0387
-53.5261	-47.0654
-53.5329	-47.0924
-53.54	-47.1198
-53.5474	-47.1476
-53.5551	-47.1756
-53.5632	-47.2041
-53.5715	-47.2329
-53.5802	-47.262
-53.5891	-47.2914
-53.5983	-47.3212
-53.6078	-47.3513
-53.6176	-47.3817
-53.6277	-47.4124
-53.638	-47.4434
-53.6487	-47.4747
-53.6596	-47.5063
-53.6707	-47.5382
-53.6822	-47.5703
-53.6938	-47.6028
-53.7058	-47.6355
-53.718	-47.6685
-53.7304	-47.7017
-53.7431	-47.7352
-53.7561	-47.7689
-53.7693	-47.8029
-53.7827	-47.8371
-53.7963	-47.8715
-53.8102	-47.9062
-53.8243	-47.9411
-53.8386	-47.9762
-53.8531	-48.0115
-53.8679	-48.0471
-53.8829	-48.0828
-53.898	-48.1187
-53.9134	-48.1548
-53.929	-48.1911
-53.9447	-48.2276
-53.9607	-48.2642
-53.9768	-48.301
-53.9932	-48.338
-54.0097	-48.3751
-54.0264	-48.4124
-54.0432	-48.4498
-54.0602	-48.4873
-54.0774	-48.525
-54.0948	-48.5628
-54.1123	-48.6008
-54.13	-48.6388
-54.1478	-48.677
-54.1657	-48.7153
-54.1838	-48.7537
-54.202	-48.7921
-54.2204	-48.8307
-54.2389	-48.8693
-54.2576	-48.9081
-54.2763	-48.9469
-54.2952	-48.9857
-54.3141	-49.0247
-54.3332	-49.0637
-54.3524	-49.1027
-54.3717	-49.1418
-54.3911	-49.1809
-54.4106	-49.2201
-54.4302	-49.2593
-54.4499	-49.2985
-54.4697	-49.3377
-54.4895	-49.377
-54.5094	-49.4162
-54.5294	-49.4555
-54.5494	-49.4948
-54.5695	-49.534
-54.5897	-49.5733
-54.6099	-49.6125
-54.6302	-49.6517
-54.6505	-49.6908
-54.6709	-49.73
-54.6913	-49.7691
-54.7117	-49.8081
-54.7322	-49.8471
-54.7527	-49.8861
-54.7732	-49.925
-54.7937	-49.9638
-54.8143	-50.0025
-54.8349	-50.0412
-54.8554	-50.0798
-54.876	-50.1183
-54.8966	-50.1568
-54.9171	-50.1951
-54.9377	-50.2333
-54.9582	-50.2714
-54.9788	-50.3094
-54.9993	-50.3473
-55.0198	-50.3851
-55.0402	-50.4227
-55.0607	-50.4602
-55.081	-50.4976
-55.1014	-50.5348
-55.1217	-50.5719
-55.1419	-50.6088
-55.1621	-50.6456
-55.1823	-50.6822
-55.2024	-50.7187
-55.2224	-50.755
-55.2424	-50.7911
-55.2622	-50.827
-55.282	-50.8627
-55.3018	-50.8983
-55.3214	-50.9336
-55.341	-50.9688
-55.3605	-51.0037
-55.3798	-51.0385
-55.3991	-51.073
-55.4183	-51.1073
-55.4374	-51.1414
-55.4563	-51.1753
-55.4751	-51.2089
-55.4939	-51.2423
-55.5125	-51.2755
-55.531	-51.3084
-55.5493	-51.341
-55.5675	-51.3734
-55.5856	-51.4056
-55.6036	-51.4375
-55.6214	-51.4691
-55.639	-51.5004
-55.6565	-51.5315
-55.6739	-51.5623
-55.6911	-51.5928
-55.7081	-51.623
-55.7249	-51.653
-55.7416	-51.6826
-55.7582	-51.7119
-55.7745	-51.741
-55.7907	-51.7697
-55.8067	-51.7981
-55.8225	-51.8262
-55.8381	-51.8539
-55.8535	-51.8814
-55.8687	-51.9085
-55.8837	-51.9353
-55.8986	-51.9618
-55.9132	-51.9879
-55.9276	-52.0136
-55.9418	-52.0391
-55.9557	-52.0641
-55.9695	-52.0889
-55.983	-52.1132
-55.9963	-52.1372
-56.0094	-52.1609
-56.0222	-52.1841
-56.0348	-52.207
-56.0472	-52.2295
-56.0593	-52.2517
-56.0712	-52.2734
-56.0828	-52.2948
-56.0941	-52.3158
-56.1053	-52.3364
-56.1161	-52.3566
-56.1267	-52.3764
-56.1371	-52.3958
-56.1471	-52.4147
-56.1569	-52.4333
-56.1664	-52.4515
-56.1757	-52.4693
-56.1846	-52.4866
-56.1933	-52.5035
-56.2017	-52.52
-56.2098	-52.5361
-56.2176	-52.5518
-56.2252	-52.567
-56.2324	-52.5817
-56.2393	-52.5961
-56.246	-52.61
-56.2523	-52.6235
-56.2583	-52.6365
-56.264	-52.6491
-56.2694	-52.6612
-56.2745	-52.6729
-56.2793	-52.6841
-56.2837	-52.6948
-56.2878	-52.7051
-56.2916	-52.715
-56.2951	-52.7244
-56.2983	-52.7333
-56.3011	-52.7417
-56.3035	-52.7497
-56.3057	-52.7572
-56.3075	-52.7642
-56.3089	-52.7707
-56.31	-52.7768
-56.3108	-52.7824
-56.3112	-52.7875
-56.3113	-52.7921
-56.311	-52.7963
-56.3104	-52.7999
-56.3094	-52.8031
-56.3081	-52.8057
-56.3063	-52.8079
-56.3043	-52.8096
-56.3018	-52.8108
-56.299	-52.8115
-56.2959	-52.8117
-56.2923	-52.8113
-56.2884	-52.8105
-56.2841	-52.8092
-56.2794	-52.8074
-56.2744	-52.805
-56.269	-52.8022
-56.2632	-52.7989
-56.257	-52.795
-56.2504	-52.7906
-56.2435	-52.7858
-56.2361	-52.7804
-56.2284	-52.7745
-56.2203	-52.768
-56.2118	-52.7611
-56.2029	-52.7537
-56.1936	-52.7457
-56.1839	-52.7372
-56.1738	-52.7282
-56.1633	-52.7186
-56.1524	-52.7086
-56.1411	-52.698
-56.1294	-52.6869
-56.1173	-52.6753
-56.1048	-52.6632
-56.0919	-52.6505
-56.0786	-52.6374
-56.0648	-52.6236
-56.0507	-52.6094
-56.0362	-52.5947
-56.0212	-52.5794
-56.0059	-52.5636
-55.9901	-52.5473
-55.9739	-52.5304
-55.9573	-52.513
-55.9402	-52.4951
-55.9228	-52.4767
-55.9049	-52.4577
-55.8867	-52.4383
-55.868	-52.4183
-55.8488	-52.3977
-55.8293	-52.3767
-55.8094	-52.3551
-55.789	-52.333
-55.7682	-52.3104
-55.747	-52.2872
-55.7253	-52.2636
-55.7033	-52.2394
-55.6808	-52.2146
-55.6579	-52.1894
-55.6345	-52.1636
-55.6108	-52.1374
-55.5866	-52.1106
-55.562	-52.0833
-55.537	-52.0554
-55.5115	-52.0271
-55.4856	-51.9982
-55.4593	-51.9688
-55.4326	-51.9389
-55.4055	-51.9085
-55.3779	-51.8776
-55.3499	-51.8462
-55.3214	-51.8142
-55.2926	-51.7818
-55.2633	-51.7488
-55.2336	-51.7153
-55.2035	-51.6814
-55.1729	-51.6469
-55.142	-51.6119
-55.1106	-51.5764
-55.0787	-51.5404
-55.0465	-51.504
-55.0138	-51.467
-54.9808	-51.4295
-54.9472	-51.3915
-54.9133	-51.3531
-54.879	-51.3141
-54.8442	-51.2747
-54.809	-51.2347
-54.7734	-51.1943
-54.7374	-51.1534
-54.7009	-51.112
-54.6641	-51.0702
-54.6268	-51.0278
-54.5891	-50.985
-54.551	-50.9417
-54.5125	-50.8979
-54.4736	-50.8537
-54.4342	-50.809
-54.3945	-50.7638
-54.3543	-50.7181
-54.3138	-50.672
-54.2728	-50.6254
-54.2314	-50.5784
-54.1896	-50.5309
-54.1474	-50.483
-54.1048	-50.4346
-54.0618	-50.3858
-54.0184	-50.3365
-53.9746	-50.2867
-53.9304	-50.2366
-53.8858	-50.1859
-53.8408	-50.1349
-53.7955	-50.0834
-53.7497	-50.0315
-53.7035	-49.9791
-53.6569	-49.9263
-53.61	-49.8731
-53.5626	-49.8195
-53.5149	-49.7655
-53.4668	-49.711
-53.4183	-49.6561
-53.3695	-49.6008
-53.3202	-49.5451
-53.2706	-49.489
-53.2206	-49.4325
-53.1702	-49.3756
-53.1194	-49.3183
-53.0683	-49.2606
-53.0168	-49.2025
-52.965	-49.1441
-52.9127	-49.0852
-52.8601	-49.026
-52.8072	-48.9663
-52.7539	-48.9063
-52.7002	-48.846
-52.6462	-48.7852
-52.5918	-48.7241
-52.5371	-48.6627
-52.482	-48.6008
-52.4266	-48.5387
-52.3708	-48.4761
-52.3147	-48.4132
-52.2582	-48.35
-52.2014	-48.2864
-52.1443	-48.2225
-52.0868	-48.1583
-52.029	-48.0937
-51.9708	-48.0288
-51.9124	-47.9635
-51.8536	-47.898
-51.7945	-47.8321
-51.735	-47.7659
-51.6753	-47.6994
-51.6152	-47.6325
-51.5548	-47.5654
-51.4941	-47.498
-51.4331	-47.4303
-51.3718	-47.3622
-51.3101	-47.2939
-51.2482	-47.2253
-51.186	-47.1564
-51.1234	-47.0873
-51.0606	-47.0178
-50.9975	-46.9481
-50.9341	-46.8781
-50.8704	-46.8079
-50.8064	-46.7374
-50.7422	-46.6666
-50.6776	-46.5956
-50.6128	-46.5243
-50.5477	-46.4528
-50.4824	-46.381
-50.4168	-46.309
-50.3509	-46.2368
-50.2847	-46.1643
-50.2183	-46.0916
-50.1516	-46.0187
-50.0847	-45.9456
-50.0175	-45.8722
-49.95	-45.7987
-49.8824	-45.7249
-49.8144	-45.6509
-49.7463	-45.5768
-49.6779	-45.5024
-49.6092	-45.4278
-49.5404	-45.3531
-49.4713	-45.2781
-49.4019	-45.203
-49.3324	-45.1277
-49.2626	-45.0523
-49.1926	-44.9766
-49.1224	-44.9008
-49.052	-44.8249
-48.9814	-44.7488
-48.9105	-44.6725
-48.8395	-44.5961
-48.7683	-44.5195
-48.6968	-44.4428
-48.6252	-44.366
-48.5534	-44.289
-48.4814	-44.212
-48.4092	-44.1347
-48.3368	-44.0574
-48.2642	-43.9799
-48.1915	-43.9024
-48.1186	-43.8247
-48.0455	-43.7469
-47.9723	-43.669
-47.8989	-43.5911
-47.8254	-43.513
-47.7516	-43.4348
-47.6778	-43.3566
-47.6037	-43.2783
-47.5296	-43.1999
-47.4552	-43.1214
-47.3808	-43.0429
-47.3062	-42.9642
-47.2315	-42.8856
-47.1566	-42.8069
-47.0816	-42.7281
-47.0065	-42.6493
-46.9312	-42.5704
-46.8559	-42.4915
-46.7804	-42.4126
-46.7048	-42.3336
-46.6291	-42.2546
-46.5533	-42.1756
-46.4774	-42.0966
-46.4013	-42.0175
-46.3252	-41.9384
-46.249	-41.8593
-46.1727	-41.7803
-46.0963	-41.7012
-46.0198	-41.6221
-45.9433	-41.543
-45.8666	-41.4639
-45.7899	-41.3849
-45.7131	-41.3059
-45.6363	-41.2268
-45.5594	-41.1479
-45.4824	-41.0689
-45.4053	-40.99
-45.3282	-40.9111
-45.2511	-40.8323
-45.1739	-40.7535
-45.0966	-40.6747
-45.0193	-40.596
-44.942	-40.5174
-44.8646	-40.4388
-44.7872	-40.3603
-44.7097	-40.2818
-44.6322	-40.2035
-44.5547	-40.1252
-44.4772	-40.0469
-44.3996	-39.9688
-44.3221	-39.8907
-44.2445	-39.8128
-44.1669	-39.7349
-44.0893	-39.6571
-44.0117	-39.5795
-43.9341	-39.5019
-43.8565	-39.4244
-43.7788	-39.3471
-43.7013	-39.2698
-43.6237	-39.1927
-43.5461	-39.1157
-43.4685	-39.0388
-43.391	-38.962
-43.3135	-38.8854
-43.236	-38.8089
-43.1585	-38.7326
-43.081	-38.6563
-43.0036	-38.5803
-42.9263	-38.5043
-42.8489	-38.4286
-42.7716	-38.3529
-42.6944	-38.2775
-42.6172	-38.2022
-42.54	-38.127
-42.4629	-38.0521
-42.3859	-37.9773
-42.3089	-37.9026
-42.232	-37.8282
-42.1551	-37.7539
-42.0783	-37.6798
-42.0016	-37.6059
-41.9249	-37.5322
-41.8483	-37.4586
-41.7718	-37.3853
-41.6954	-37.3121
-41.6191	-37.2392
-41.5428	-37.1664
-41.4666	-37.0939
-41.3905	-37.0215
-41.3145	-36.9494
-41.2386	-36.8775
-41.1628	-36.8058
-41.0871	-36.7343
-41.0115	-36.663
-40.9361	-36.592
-40.8607	-36.5212
-40.7854	-36.4506
-40.7102	-36.3802
-40.6352	-36.3101
-40.5602	-36.2402
-40.4854	-36.1706
-40.4107	-36.1012
-40.3361	-36.032
-40.2617	-35.9631
-40.1874	-35.8944
-40.1132	-35.826
-40.0391	-35.7578
-39.9652	-35.6899
-39.8914	-35.6222
-39.8178	-35.5548
-39.7443	-35.4877
-39.6709	-35.4208
-39.5977	-35.3541
-39.5246	-35.2878
-39.4517	-35.2217
-39.379	-35.1559
-39.3063	-35.0904
-39.2339	-35.0251
-39.1616	-34.9601
-39.0894	-34.8954
-39.0174	-34.831
-38.9456	-34.7668
-38.874	-34.7029
-38.8025	-34.6393
-38.7312	-34.576
-38.66	-34.513
-38.589	-34.4503
-38.5182	-34.3879
-38.4476	-34.3257
-38.3772	-34.2639
-38.3069	-34.2024
-38.2368	-34.1411
-38.1669	-34.0802
-38.0972	-34.0195
-38.0276	-33.9592
-37.9583	-33.8991
-37.8891	-33.8394
-37.8201	-33.7799
-37.7513	-33.7208
-37.6827	-33.662
-37.6144	-33.6034
-37.5461	-33.5452
-37.4781	-33.4873
-37.4103	-33.4298
-37.3427	-33.3725
-37.2753	-33.3155
-37.2081	-33.2589
-37.1411	-33.2026
-37.0743	-33.1465
-37.0077	-33.0909
-36.9413	-33.0355
-36.8752	-32.9804
-36.8092	-32.9257
-36.7434	-32.8713
-36.6779	-32.8171
-36.6126	-32.7634
-36.5474	-32.7099
-36.4825	-32.6568
-36.4178	-32.604
-36.3534	-32.5515
-36.2891	-32.4993
-36.2251	-32.4475
-36.1612	-32.396
-36.0976	-32.3448
-36.0343	-32.2939
-35.9711	-32.2434
-35.9081	-32.1932
-35.8454	-32.1433
-35.7829	-32.0937
-35.7206	-32.0445
-35.6586	-31.9956
-35.5968	-31.947
-35.5352	-31.8987
-35.4738	-31.8508
-35.4127	-31.8032
-35.3517	-31.7559
-35.291	-31.7089
-35.2306	-31.6623
-35.1703	-31.616
-35.1103	-31.57
-35.0506	-31.5243
-34.991	-31.479
-34.9317	-31.434
-34.8726	-31.3893
-34.8137	-31.3449
-34.7551	-31.3009
-34.6967	-31.2572
-34.6385	-31.2138
-34.5806	-31.1707
-34.5229	-31.128
-34.4654	-31.0855
-34.4081	-31.0434
-34.3511	-31.0016
-34.2944	-30.9601
-34.2378	-30.919
-34.1815	-30.8781
-34.1254	-30.8376
-34.0695	-30.7974
-34.0139	-30.7575
-33.9585	-30.7179
-33.9033	-30.6786
-33.8483	-30.6396
-33.7936	-30.601
-33.7391	-30.5627
-33.6849	-30.5246
-33.6308	-30.4869
-33.577	-30.4494
-33.5234	-30.4123
-33.4701	-30.3755
-33.417	-30.339
-33.3641	-30.3028
-33.3114	-30.2669
-33.259	-30.2312
-33.2067	-30.1959
-33.1547	-30.1609
-33.103	-30.1262
-33.0514	-30.0917
-33.0001	-30.0576
-32.949	-30.0237
-32.8981	-29.9901
-32.8474	-29.9568
-32.797	-29.9238
-32.7467	-29.8911
-32.6967	-29.8587
-32.6469	-29.8265
-32.5973	-29.7946
-32.548	-29.763
-32.4988	-29.7317
-32.4499	-29.7006
-32.4011	-29.6699
-32.3526	-29.6393
-32.3043	-29.6091
-32.2562	-29.5791
-32.2083	-29.5494
-32.1606	-29.5199
-32.1131	-29.4907
-32.0659	-29.4618
-32.0188	-29.4331
-31.9719	-29.4046
-31.9253	-29.3764
-31.8788	-29.3485
-31.8325	-29.3208
-31.7865	-29.2934
-31.7406	-29.2661
-31.6949	-29.2392
-31.6494	-29.2125
-31.6041	-29.1859
-31.559	-29.1597
-31.5141	-29.1337
-31.4694	-29.1079
-31.4248	-29.0823
-31.3805	-29.0569
-31.3363	-29.0318
-31.2923	-29.0069
-31.2485	-28.9822
-31.2049	-28.9577
-31.1614	-28.9334
-31.1181	-28.9094
-31.075	-28.8855
-31.0321	-28.8619
-30.9894	-28.8384
-30.9468	-28.8151
-30.9043	-28.7921
-30.8621	-28.7692
-30.82	-28.7465
-30.7781	-28.7241
-30.7363	-28.7018
-30.6947	-28.6796
-30.6532	-28.6577
-30.6119	-28.6359
-30.5708	-28.6143
-30.5298	-28.5929
-30.4889	-28.5717
-30.4483	-28.5506
-30.4077	-28.5297
-30.3673	-28.5089
-30.327	-28.4883
-30.2869	-28.4678
-30.2469	-28.4475
-30.2071	-28.4274
-30.1674	-28.4074
-30.1278	-28.3875
-30.0883	-28.3678
-30.049	-28.3482
-30.0098	-28.3287
-29.9707	-28.3094
-29.9318	-28.2902
-29.893	-28.2711
-29.8543	-28.2522
-29.8157	-28.2334
-29.7772	-28.2146
-29.7388	-28.196
-29.7005	-28.1775
-29.6624	-28.1591
-29.6243	-28.1409
-29.5864	-28.1227
-29.5486	-28.1046
-29.5108	-28.0866
-29.4732	-28.0687
-29.4356	-28.0508
-29.3982	-28.0331
-29.3608	-28.0154
-29.3235	-27.9978
-29.2863	-27.9803
-29.2492	-27.9629
-29.2121	-27.9455
-29.1752	-27.9282
-29.1383	-27.911
-29.1015	-27.8938
-29.0648	-27.8767
-29.0281	-27.8596
-28.9915	-27.8425
-28.955	-27.8255
-28.9185	-27.8086
-28.8821	-27.7917
-28.8457	-27.7748
-28.8094	-27.758
-28.7731	-27.7412
-28.7369	-27.7244
-28.7008	-27.7076
-28.6647	-27.6909
-28.6286	-27.6741
-28.5926	-27.6574
-28.5566	-27.6407
-28.5207	-27.624
-28.4847	-27.6073
-28.4489	-27.5906
-28.413	-27.5739
-28.3772	-27.5572
-28.3414	-27.5404
-28.3056	-27.5237
-28.2698	-27.5069
-28.2341	-27.4902
-28.1983	-27.4734
-28.1626	-27.4565
-28.1269	-27.4397
-28.0912	-27.4228
-28.0555	-27.4058
-28.0198	-27.3889
-27.9841	-27.3718
-27.9484	-27.3548
-27.9127	-27.3377
-27.877	-27.3205
-27.8412	-27.3033
-27.8055	-27.286
-27.7697	-27.2687
-27.734	-27.2512
-27.6982	-27.2338
-27.6623	-27.2162
-27.6265	-27.1986
-27.5906	-27.1809
-27.5547	-27.1631
-27.5188	-27.1452
-27.4828	-27.1272
-27.4468	-27.1092
-27.4108	-27.091
-27.3747	-27.0727
-27.3386	-27.0544
-27.3024	-27.0359
-27.2662	-27.0174
-27.2299	-26.9987
-27.1936	-26.9799
-27.1572	-26.961
-27.1208	-26.942
-27.0842	-26.9228
-27.0477	-26.9035
-27.011	-26.8841
-26.9743	-26.8646
-26.9376	-26.8449
-26.9007	-26.8251
-26.8638	-26.8051
-26.8268	-26.785
-26.7897	-26.7648
-26.7526	-26.7444
-26.7153	-26.7238
-26.678	-26.7031
-26.6406	-26.6823
-26.6031	-26.6612
-26.5655	-26.64
-26.5278	-26.6187
-26.49	-26.5971
-26.4521	-26.5754
-26.4141	-26.5536
-26.376	-26.5315
-26.3378	-26.5093
-26.2995	-26.4868
-26.2611	-26.4642
-26.2225	-26.4414
-26.1839	-26.4184
-26.1451	-26.3952
-26.1062	-26.3718
-26.0672	-26.3483
-26.0281	-26.3245
-25.9888	-26.3005
-25.9494	-26.2763
-25.9099	-26.2518
-25.8702	-26.2272
-25.8305	-26.2023
-25.7905	-26.1773
-25.7505	-26.152
-25.7103	-26.1265
-25.67	-26.1008
-25.6295	-26.0748
-25.5888	-26.0486
-25.5481	-26.0221
-25.5071	-25.9955
-25.4661	-25.9686
-25.4248	-25.9414
-25.3834	-25.914
-25.3419	-25.8864
-25.3002	-25.8585
-25.2583	-25.8304
-25.2163	-25.802
-25.1741	-25.7734
-25.1318	-25.7445
-25.0893	-25.7154
-25.0466	-25.6859
-25.0037	-25.6563
-24.9607	-25.6263
-24.9175	-25.5961
-24.8741	-25.5657
-24.8305	-25.5349
-24.7868	-25.5039
-24.7429	-25.4726
-24.6988	-25.4411
-24.6545	-25.4092
-24.61	-25.3771
-24.5653	-25.3447
-24.5205	-25.312
-24.4754	-25.279
-24.4302	-25.2458
-24.3848	-25.2122
-24.3392	-25.1784
-24.2934	-25.1443
-24.2474	-25.1099
-24.2011	-25.0751
-24.1547	-25.0401
-24.1081	-25.0048
-24.0613	-24.9692
-24.0143	-24.9333
-23.9671	-24.8971
-23.9196	-24.8605
-23.872	-24.8237
-23.8242	-24.7866
-23.7761	-24.7491
-23.7279	-24.7114
-23.6794	-24.6733
-23.6307	-24.635
-23.5818	-24.5963
-23.5327	-24.5573
-23.4833	-24.5179
-23.4338	-24.4783
-23.384	-24.4384
-23.334	-24.3981
-23.2838	-24.3575
-23.2334	-24.3166
-23.1827	-24.2753
-23.1318	-24.2338
-23.0807	-24.1919
-23.0294	-24.1497
-22.9779	-24.1071
-22.9261	-24.0643
-22.8741	-24.0211
-22.8219	-23.9776
-22.7694	-23.9337
-22.7167	-23.8895
-22.6638	-23.845
-22.6106	-23.8002
-22.5573	-23.755
-22.5037	-23.7095
-22.4498	-23.6637
-22.3957	-23.6175
-22.3414	-23.571
-22.2869	-23.5242
-22.2321	-23.477
-22.1771	-23.4295
-22.1219	-23.3816
-22.0664	-23.3334
-22.0107	-23.2849
-21.9547	-23.2361
-21.8985	-23.1869
-21.8421	-23.1374
-21.7854	-23.0875
-21.7285	-23.0373
-21.6714	-22.9867
-21.614	-22.9358
-21.5564	-22.8846
-21.4986	-22.8331
-21.4405	-22.7812
-21.3821	-22.7289
-21.3236	-22.6764
-21.2648	-22.6235
-21.2057	-22.5702
-21.1465	-22.5166
-21.0869	-22.4627
-21.0272	-22.4084
-20.9672	-22.3539
-20.9069	-22.2989
-20.8465	-22.2436
-20.7858	-22.188
-20.7248	-22.1321
-20.6636	-22.0758
-20.6022	-22.0192
-20.5405	-21.9623
-20.4786	-21.905
-20.4165	-21.8473
-20.3541	-21.7894
-20.2915	-21.7311
-20.2287	-21.6725
-20.1656	-21.6136
-20.1023	-21.5543
-20.0388	-21.4947
-19.975	-21.4347
-19.911	-21.3745
-19.8467	-21.3139
-19.7822	-21.253
-19.7175	-21.1917
-19.6526	-21.1302
-19.5874	-21.0683
-19.522	-21.006
-19.4564	-20.9435
-19.3905	-20.8806
-19.3244	-20.8175
-19.2581	-20.754
-19.1916	-20.6901
-19.1248	-20.626
-19.0578	-20.5615
-18.9906	-20.4968
-18.9232	-20.4317
-18.8555	-20.3663
-18.7876	-20.3006
-18.7195	-20.2346
-18.6512	-20.1682
-18.5826	-20.1016
-18.5139	-20.0347
-18.4449	-19.9674
-18.3757	-19.8999
-18.3063	-19.832
-18.2367	-19.7639
-18.1668	-19.6954
-18.0968	-19.6267
-18.0265	-19.5576
-17.9561	-19.4883
-17.8854	-19.4186
-17.8145	-19.3487
-17.7434	-19.2785
-17.6721	-19.208
-17.6006	-19.1372
-17.5289	-19.0661
-17.457	-18.9948
-17.3849	-18.9231
-17.3126	-18.8512
-17.2401	-18.779
-17.1674	-18.7066
-17.0946	-18.6338
-17.0215	-18.5608
-16.9482	-18.4875
-16.8747	-18.4139
-16.8011	-18.3401
-16.7273	-18.266
-16.6532	-18.1917
-16.579	-18.117
-16.5047	-18.0422
-16.4301	-17.9671
-16.3553	-17.8917
-16.2804	-17.816
-16.2053	-17.7401
-16.13	-17.664
-16.0546	-17.5876
-15.979	-17.511
-15.9032	-17.4341
-15.8272	-17.357
-15.7511	-17.2797
-15.6748	-17.2021
-15.5984	-17.1243
-15.5218	-17.0462
-15.445	-16.9679
-15.3681	-16.8895
-15.291	-16.8107
-15.2138	-16.7318
-15.1364	-16.6526
-15.0588	-16.5732
-14.9811	-16.4936
-14.9033	-16.4138
-14.8253	-16.3338
-14.7472	-16.2536
-14.669	-16.1732
-14.5906	-16.0925
-14.512	-16.0117
-14.4334	-15.9307
-14.3546	-15.8494
-14.2756	-15.768
-14.1966	-15.6864
-14.1174	-15.6046
-14.0381	-15.5227
-13.9586	-15.4405
-13.8791	-15.3582
-13.7994	-15.2757
-13.7196	-15.193
-13.6397	-15.1101
-13.5597	-15.0271
-13.4795	-14.9439
-13.3993	-14.8605
-13.319	-14.777
-13.2385	-14.6933
-13.158	-14.6095
-13.0773	-14.5255
-12.9966	-14.4414
-12.9157	-14.3571
-12.8348	-14.2727
-12.7538	-14.1881
-12.6727	-14.1034
-12.5915	-14.0186
-12.5102	-13.9336
-12.4288	-13.8485
-12.3473	-13.7633
-12.2658	-13.6779
-12.1842	-13.5924
-12.1025	-13.5068
-12.0208	-13.4211
-11.939	-13.3353
-11.8571	-13.2493
-11.7751	-13.1633
-11.6931	-13.0771
-11.6111	-12.9909
-11.5289	-12.9045
-11.4467	-12.8181
-11.3645	-12.7315
-11.2822	-12.6449
-11.1999	-12.5582
-11.1175	-12.4713
-11.0351	-12.3844
-10.9526	-12.2975
-10.8701	-12.2104
-10.7876	-12.1233
-10.705	-12.0361
-10.6224	-11.9489
-10.5397	-11.8615
-10.4571	-11.7741
-10.3744	-11.6867
-10.2917	-11.5992
-10.2089	-11.5116
-10.1262	-11.424
-10.0434	-11.3364
-9.96062	-11.2487
-9.87782	-11.1609
-9.79501	-11.0732
-9.7122	-10.9853
-9.62938	-10.8975
-9.54656	-10.8096
-9.46374	-10.7217
-9.38093	-10.6337
-9.29811	-10.5458
-9.21531	-10.4578
-9.13251	-10.3698
-9.04973	-10.2818
-8.96696	-10.1938
-8.8842	-10.1058
-8.80146	-10.0178
-8.71875	-9.92973
-8.63606	-9.84171
-8.55339	-9.75368
-8.47075	-9.66566
-8.38814	-9.57766
-8.30556	-9.48966
-8.22302	-9.40168
-8.14051	-9.31371
-8.05804	-9.22577
-7.97561	-9.13785
-7.89323	-9.04996
-7.81089	-8.96209
-7.7286	-8.87426
-7.64636	-8.78646
-7.56417	-8.69869
-7.48204	-8.61097
-7.39996	-8.52329
-7.31794	-8.43565
-7.23598	-8.34806
-7.15409	-8.26053
-7.07226	-8.17304
-6.99049	-8.08561
-6.9088	-7.99824
-6.82718	-7.91093
-6.74563	-7.82368
-6.66416	-7.7365
-6.58276	-7.64939
-6.50145	-7.56235
-6.42022	-7.47538
-6.33907	-7.38849
-6.25801	-7.30168
-6.17704	-7.21495
-6.09615	-7.1283
-6.01536	-7.04174
-5.93467	-6.95527
-5.85407	-6.86889
-5.77357	-6.78261
-5.69317	-6.69642
-5.61287	-6.61033
-5.53268	-6.52434
-5.45259	-6.43845
-5.37261	-6.35267
-5.29274	-6.267
-5.21298	-6.18143
-5.13334	-6.09598
-5.05381	-6.01065
-4.9744	-5.92543
-4.89511	-5.84033
-4.81594	-5.75536
-4.73689	-5.6705
-4.65797	-5.58578
-4.57917	-5.50118
-4.50051	-5.41671
-4.42197	-5.33238
-4.34356	-5.24818
-4.26529	-5.16412
-4.18716	-5.08019
-4.10916	-4.99641
-4.0313	-4.91277
-3.95358	-4.82928
-3.876	-4.74593
-3.79856	-4.66273
-3.72127	-4.57968
-3.64413	-4.49679
-3.56714	-4.41405
-3.49029	-4.33147
-3.4136	-4.24904
-3.33706	-4.16678
-3.26067	-4.08468
-3.18444	-4.00275
-3.10837	-3.92098
-3.03246	-3.83937
-2.9567	-3.75794
-2.88111	-3.67668
-2.80568	-3.59559
-2.73042	-3.51467
-2.65532	-3.43394
-2.58039	-3.35338
-2.50563	-3.273
-2.43103	-3.1928
-2.35661	-3.11278
-2.28236	-3.03295
-2.20828	-2.9533
-2.13438	-2.87384
-2.06066	-2.79457
-1.98711	-2.71549
-1.91374	-2.6366
-1.84055	-2.5579
-1.76753	-2.4794
-1.6947	-2.40109
-1.62206	-2.32298
-1.54959	-2.24507
-1.47731	-2.16735
-1.40522	-2.08984
-1.33331	-2.01253
-1.2616	-1.93542
-1.19006	-1.85852
-1.11872	-1.78182
-1.04757	-1.70532
-0.97661	-1.62904
-0.90585	-1.55296
-0.83527	-1.47709
-0.76489	-1.40144
-0.6947	-1.32599
-0.62471	-1.25076
-0.55492	-1.17574
-0.48532	-1.10093
-0.41592	-1.02634
-0.34671	-0.95197
-0.27771	-0.87781
-0.2089	-0.80387
-0.1403	-0.73015
-0.07189	-0.65664
-0.00369	-0.58336
0.06431	-0.5103
0.13211	-0.43745
0.19971	-0.36483
0.2671	-0.29243
0.33429	-0.22026
0.40128	-0.1483
0.46806	-0.07657
0.53463	-0.00507
0.60101	0.06621
0.66717	0.13727
0.73313	0.2081
0.79889	0.2787
0.86443	0.34908
0.92977	0.41923
0.99491	0.48915
1.05984	0.55885
1.12456	0.62832
1.18907	0.69756
1.25337	0.76658
1.31747	0.83537
1.38136	0.90392
1.44504	0.97226
1.50852	1.04036
1.57178	1.10823
1.63484	1.17588
1.69769	1.2433
1.76033	1.31049
1.82277	1.37745
1.885	1.44418
1.94702	1.51069
2.00883	1.57697
2.07044	1.64302
2.13184	1.70884
2.19303	1.77444
2.25401	1.83981
2.31479	1.90495
2.37537	1.96987
2.43574	2.03456
2.4959	2.09903
2.55586	2.16327
2.61561	2.22728
2.67516	2.29107
2.7345	2.35464
2.79364	2.41798
2.85258	2.4811
2.91132	2.544
2.96985	2.60668
3.02818	2.66914
3.08632	2.73137
3.14425	2.79339
3.20198	2.85518
3.25951	2.91676
3.31684	2.97812
3.37398	3.03926
3.43092	3.10019
3.48766	3.1609
3.54421	3.2214
3.60056	3.28168
3.65671	3.34175
3.71268	3.40161
3.76845	3.46125
3.82403	3.52069
3.87941	3.57991
3.93461	3.63893
3.98962	3.69774
4.04443	3.75635
4.09906	3.81475
4.15351	3.87294
4.20777	3.93094
4.26184	3.98873
4.31573	4.04632
4.36943	4.10371
4.42296	4.1609
4.4763	4.2179
4.52947	4.27469
4.58245	4.3313
4.63526	4.38771
4.68789	4.44393
4.74034	4.49996
4.79262	4.55579
4.84473	4.61144
4.89667	4.66691
4.94843	4.72219
5.00003	4.77728
5.05146	4.83219
5.10272	4.88692
5.15381	4.94147
5.20474	4.99584
5.2555	5.05004
5.30611	5.10406
5.35655	5.15791
5.40684	5.21159
5.45696	5.26509
5.50693	5.31843
5.55675	5.3716
5.60641	5.4246
5.65591	5.47744
5.70527	5.53012
5.75448	5.58263
5.80353	5.63499
5.85245	5.68719
5.90121	5.73924
5.94983	5.79113
5.99832	5.84287
6.04665	5.89446
6.09485	5.9459
6.14292	5.9972
6.19084	6.04835
6.23863	6.09935
6.28629	6.15022
6.33382	6.20095
6.38121	6.25154
6.42848	6.30199
6.47562	6.35231
6.52264	6.4025
6.56953	6.45256
6.6163	6.50249
6.66295	6.5523
6.70948	6.60198
6.7559	6.65154
6.80219	6.70098
6.84838	6.7503
6.89445	6.7995
6.94042	6.84859
6.98627	6.89757
7.03202	6.94644
7.07766	6.9952
7.1232	7.04386
7.16863	7.09241
7.21397	7.14086
7.25921	7.18921
7.30435	7.23746
7.34939	7.28561
7.39435	7.33368
7.43921	7.38165
7.48398	7.42953
7.52867	7.47732
7.57326	7.52503
7.61778	7.57265
7.66221	7.62019
7.70656	7.66766
7.75083	7.71505
7.79502	7.76236
7.83914	7.8096
7.88318	7.85677
7.92716	7.90387
7.97106	7.9509
8.01489	7.99787
8.05866	8.04478
8.10236	8.09163
8.146	8.13842
8.18958	8.18515
8.2331	8.23183
8.27656	8.27846
8.31996	8.32504
8.36331	8.37157
8.40661	8.41806
8.44986	8.4645
8.49306	8.51091
8.53621	8.55727
8.57931	8.6036
8.62238	8.64989
8.6654	8.69615
8.70838	8.74238
8.75132	8.78859
8.79422	8.83476
8.83709	8.88091
8.87993	8.92704
8.92274	8.97315
8.96551	9.01924
9.00826	9.06532
9.05098	9.11138
9.09368	9.15743
9.13635	9.20348
9.179	9.24951
9.22164	9.29554
9.26425	9.34156
9.30685	9.38759
9.34944	9.43361
9.39201	9.47964
9.43457	9.52567
9.47712	9.5717
9.51966	9.61775
9.5622	9.66381
9.60473	9.70987
9.64726	9.75596
9.68979	9.80206
9.73231	9.84817
9.77484	9.89431
9.81737	9.94047
9.85991	9.98665
9.90245	10.0329
9.945	10.0791
9.98756	10.1254
10.0301	10.1717
10.0727	10.218
10.1153	10.2644
10.1579	10.3108
10.2005	10.3572
10.2432	10.4037
10.2858	10.4502
10.3285	10.4968
10.3712	10.5434
10.4139	10.59
10.4567	10.6367
10.4995	10.6835
10.5423	10.7303
10.5851	10.7771
10.628	10.8241
10.6709	10.871
10.7138	10.9181
10.7568	10.9651
10.7998	11.0123
10.8428	11.0595
10.8858	11.1068
10.929	11.1541
10.9721	11.2015
11.0153	11.249
11.0585	11.2966
11.1018	11.3442
11.1451	11.3919
11.1884	11.4396
11.2318	11.4875
11.2753	11.5354
11.3188	11.5834
11.3623	11.6315
11.4059	11.6796
11.4496	11.7279
11.4932	11.7762
11.537	11.8246
11.5808	11.8731
11.6247	11.9216
11.6685	11.9703
11.7125	12.019
11.7565	12.0679
11.8006	12.1168
11.8447	12.1658
11.8889	12.2149
11.9332	12.2641
11.9775	12.3134
12.0218	12.3628
12.0662	12.4123
12.1107	12.4619
12.1553	12.5115
12.1999	12.5613
12.2446	12.6112
12.2893	12.6611
12.3341	12.7112
12.3789	12.7614
12.4238	12.8117
12.4688	12.862
12.5139	12.9125
12.559	12.9631
12.6042	13.0137
12.6494	13.0645
12.6947	13.1154
12.7401	13.1664
12.7855	13.2175
12.831	13.2687
12.8766	13.32
12.9222	13.3714
12.9679	13.4229
13.0137	13.4745
13.0595	13.5263
13.1054	13.5781
13.1514	13.63
13.1974	13.6821
13.2435	13.7342
13.2896	13.7865
13.3359	13.8388
13.3821	13.8913
13.4285	13.9438
13.4749	13.9965
13.5213	14.0493
13.5679	14.1022
13.6145	14.1552
13.6611	14.2083
13.7079	14.2615
13.7546	14.3148
13.8015	14.3682
13.8484	14.4217
13.8953	14.4753
13.9424	14.529
13.9894	14.5828
14.0366	14.6367
14.0838	14.6908
14.131	14.7449
14.1783	14.7991
14.2256	14.8534
14.2731	14.9078
14.3205	14.9623
14.368	15.0169
14.4156	15.0716
14.4632	15.1264
14.5108	15.1813
14.5586	15.2363
14.6063	15.2913
14.6541	15.3465
14.7019	15.4017
14.7498	15.4571
14.7977	15.5125
14.8457	15.568
14.8937	15.6236
14.9417	15.6793
14.9898	15.735
15.0379	15.7909
15.086	15.8468
15.1342	15.9028
15.1824	15.9589
15.2306	16.015
15.2789	16.0712
15.3272	16.1275
15.3755	16.1839
15.4238	16.2403
15.4721	16.2968
15.5205	16.3534
15.5689	16.41
15.6173	16.4667
15.6657	16.5234
15.7141	16.5802
15.7625	16.6371
15.811	16.694
15.8594	16.751
15.9078	16.808
15.9563	16.865
16.0047	16.9221
16.0532	16.9793
16.1016	17.0365
16.15	17.0937
16.1984	17.151
16.2468	17.2083
16.2952	17.2656
16.3436	17.323
16.392	17.3804
16.4403	17.4378
16.4886	17.4953
16.5369	17.5527
16.5851	17.6102
16.6334	17.6677
16.6815	17.7252
16.7297	17.7827
16.7778	17.8403
16.8259	17.8978
16.8739	17.9553
16.9219	18.0129
16.9698	18.0704
17.0177	18.1279
17.0655	18.1854
17.1133	18.2429
17.161	18.3004
17.2086	18.3579
17.2562	18.4153
17.3037	18.4728
17.3511	18.5301
17.3985	18.5875
17.4457	18.6448
17.4929	18.7021
17.54	18.7594
17.587	18.8166
17.634	18.8738
17.6808	18.9309
17.7275	18.9879
17.7741	19.0449
17.8207	19.1019
17.8671	19.1588
17.9134	19.2156
17.9596	19.2723
18.0057	19.329
18.0516	19.3856
18.0974	19.4421
18.1431	19.4985
18.1887	19.5548
18.2341	19.6111
18.2794	19.6672
18.3246	19.7233
18.3696	19.7792
18.4144	19.835
18.4591	19.8908
18.5036	19.9464
18.548	20.0019
18.5922	20.0572
18.6363	20.1125
18.6801	20.1676
18.7238	20.2225
18.7673	20.2774
18.8107	20.3321
18.8538	20.3866
18.8968	20.441
18.9395	20.4952
[truncated: 198,000+ more rows]

## Sheet: Fig. 3d
Left panel		Right panel				EMG (μV) with different loading weight sampling freq 20 kHz
EMG (μV) sampling freq 20 kHz		Loading weight (kg)	EMG potential (μV)	Errow bar (μV)		0 kg	0.25 kg	0.5 kg	0.75 kg	1 kg
7.92317		0	47.7706	11.7258		1.03086	-3.043	-127.988	113.405	-26.3414
8.19698		0.25	559.864	82.1924		-5.7899	-3.38286	-144.352	106.599	-41.7507
8.45976		0.5	822.887	120.741		-6.75069	6.60749	-161.886	105.632	-37.46
8.71125		0.75	1075.57	249.949		-4.60151	9.39806	-172.6	104.665	-32.7793
8.95118		1	1271.02	153.978		-1.08236	12.7589	-207.674	103.709	-31.4087
9.17932						-7.69325	14.5699	-206.298	111.522	-29.068
9.39543						-3.00417	19.1011	-233.192	115.435	-34.7274
9.5993						-6.70512	21.6825	-240.396	109.209	-32.5867
9.79071						-6.30611	31.1041	-259.48	106.102	-41.7461
9.96948						-13.7071	27.836	-270.784	115.085	-43.1055
10.1354						-8.42818	40.9581	-290.068	110.609	-42.7249
10.2884						-8.41926	24.6304	-296.492	103.802	-47.5943
10.4282						-9.78038	30.9129	-312.856	95.8251	-41.3538
10.5547						-6.07153	29.8056	-318.68	104.998	-52.8532
10.6677						-5.28271	29.0685	-326.474	99.3616	-48.3727
10.7673						-7.21392	36.7317	-339.518	106.395	-46.0322
10.8533						-13.6452	33.465	-354.512	111.278	-46.8117
10.9255						-8.17645	31.5786	-362.106	106.811	-51.6811
10.9839						-9.33776	36.6924	-376.91	117.544	-48.3706
11.0285						-17.5191	35.3864	-387.814	105.658	-57.9202
11.0593						-14.0005	40.3106	-396.967	118.351	-62.2197
11.0761						2.18811	44.075	-338.841	120.504	-51.4893
11.079						11.9467	38.2796	-382.305	123.057	-58.7088
11.068						15.2752	34.8245	-383.849	123.27	-58.1184
11.043						-8.30632	37.6095	-392.603	119.183	-62.218
11.0043						-43.2079	45.6648	-405.457	124.846	-58.3176
10.9516						-41.2494	44.5403	-426.121	121.75	-43.0972
10.8852						-35.971	47.716	-436.045	125.073	-51.4868
10.8052						-15.3027	56.3619	-433.299	122.936	-52.0764
10.7115						-13.5343	49.588	-433.283	120.809	-51.2961
10.6043						-6.89605	59.3944	-421.567	117.122	-52.8457
10.4837						-6.68779	43.4609	-419.801	116.935	-52.4554
10.3498						-22.0896	61.8477	-416.075	108.368	-41.9251
10.2028						-25.7814	65.9947	-413.329	108.571	-51.8748
10.0429						-26.5532	54.9419	-408.633	97.4741	-39.7845
9.87016						-30.4551	48.1692	-398.867	100.027	-30.8142
9.68482						-12.107	46.2869	-390.851	90.8701	-19.1139
9.48706						-8.00889	44.0047	-378.165	77.2331	-22.0337
9.27711						-10.1509	56.5327	-358.649	73.7361	-15.6034
9.05517						-5.46285	62.0609	-345.173	51.329	-18.1432
8.8215						-17.3449	58.4094	-325.856	43.932	-16.573
8.57632						-13.4369	60.998	-313.75	30.875	-12.4828
8.3199						-11.669	51.3069	-288.964	23.6779	-5.26258
8.05252						-13.2212	48.256	-278.818	12.9609	5.26761
7.77446						-14.9733	50.0653	-270.602	-8.47623	13.4578
7.48601						-28.8155	48.1748	-249.916	-10.8033	16.1779
7.18747						-23.1477	52.3245	-182.63	-10.2004	25.5381
6.87916						-23.53	50.6344	-220.634	-23.6475	32.7582
6.56141						-22.1523	51.6646	-209.118	-26.3646	46.5984
6.23456						-29.5646	39.0549	-195.062	-36.3017	61.2285
5.89894						-25.267	37.7455	-180.026	-45.0589	65.9086
5.55491						-22.3293	13.6262	-168.12	-46.416	77.0186
5.20285						-31.8718	4.3372	-149.384	-58.8732	94.3787
4.84311						-24.4642	-9.26162	-135.518	-61.0103	80.9288
4.47609						-30.1067	-28.6902	-126.342	-65.4875	94.5688
4.10216						-21.1292	-44.2386	-102.346	-81.8447	96.1289
3.72174						-20.5418	-67.1768	-95.6896	-77.5519	103.349
3.33521						-15.0743	-93.0548	-81.4436	-101.519	110.569
2.94299						-13.507	-113.663	-63.8775	-103.846	124.989
2.5455						-15.0596	-146.36	-44.1714	-128.204	118.759
2.14315						-9.39228	-163.067	33.4546	-131.711	122.459
1.73638						-12.115	-198.105	-26.1893	-126.618	127.529
1.32562						-17.7577	-233.922	-6.67327	-124.665	128.699
0.9113						-5.67051	-262.908	70.3628	-126.403	123.629
0.49387						0.18668	-300.485	6.02884	-136.53	128.119
0.07378						-11.8862	-340.201	81.7049	-146.267	127.329
-0.34854						-7.39904	-365.487	86.9909	-153.084	125.969
-0.77263						-10.3219	-395.843	93.437	-154.432	121.678
-1.19803						-4.65488	-415.869	35.9231	-163.389	124.208
-1.6243						-5.23785	-438.024	42.3791	-165.136	119.338
-2.05097						2.76914	-454.35	54.4852	-164.534	112.708
-2.47759						-4.44389	-478.655	56.8412	-159.061	112.318
-2.90369						-17.107	-494.58	133.097	-158.268	122.458
-3.32883						1.22994	-513.234	137.213	-162.356	102.568
-3.75254						0.06681	-531.299	81.4594	-154.933	115.627
-4.17437						-5.77636	-538.843	87.7155	-154.72	113.877
-4.59385						0.47044	-559.257	103.332	-143.598	112.127
-5.01055						-0.30279	-570.501	116.608	-149.425	113.487
-5.424						4.38395	-574.134	188.194	-140.053	108.027
-5.83376						-7.88934	-578.558	195.81	-137.7	100.426
-6.23938						0.69733	-587.061	146.876	-138.077	93.4061
-6.64043						1.28397	-592.844	150.402	-140.605	101.596
-7.03645						1.49058	-600.387	159.978	-125.582	101.006
-7.42703						6.75715	-600.71	174.614	-119.13	100.225
-7.81172						13.2037	-604.542	228.26	-122.627	94.765
-8.19012						0.92021	-605.064	238.806	-112.285	94.7647
-8.5618						3.65669	-603.436	183.832	-90.0321	85.9844
-8.92635						0.34313	-607.068	192.628	-78.9096	91.454
-9.28337						24.1395	-602.119	207.654	-65.4471	90.4737
-9.63246						17.5259	-603.611	219.17	-45.5446	90.6733
-9.97323						9.14228	-590.092	286.856	-37.9221	95.733
-10.3053						-3.7214	-587.873	227.012	-38.2996	92.4226
-10.6283						-8.39512	-582.344	224.298	-31.0772	95.7322
-10.9419						3.12113	-566.484	282.225	-31.2547	65.5118
-11.2456						8.19735	-560.175	281.461	-6.48228	74.4814
-11.5392						8.59354	-549.185	291.227	-0.21984	71.561
-11.8224						6.4497	-549.895	238.013	18.5026	69.2206
-12.0947						7.82582	-525.644	238.219	20.085	75.6501
-12.356						4.70191	-515.824	298.685	39.0074	69.9997
-12.6058						-0.55203	-504.053	291.681	40.5798	71.3592
-12.8439						-0.936	-487.022	238.457	49.9522	60.4388
-13.07						0.62999	-467.641	229.893	52.4946	57.3183
-13.2838						-6.57405	-447.29	285.879	74.157	67.6478
-13.4851						9.80188	-427.519	237.735	88.5994	56.7273
-13.6737						12.7378	-405.417	235.411	88.2217	55.1668
-13.8492						10.7936	-391.305	287.287	86.0941	60.6362
-14.0115						13.9195	-381.683	233.293	88.2464	48.7357
-14.1603						11.0053	-365.421	281.469	79.6788	52.8351
-14.2956						12.171	-357.748	285.395	78.5211	57.5146
-14.417						16.6668	-345.775	279.361	80.4834	48.344
-14.5244						21.7425	-324.252	226.148	72.3057	45.6134
-14.6177						23.6982	-316.179	231.424	74.458	47.7628
-14.6967						17.0738	-297.386	276.68	71.1603	54.7722
-14.7614						27.4194	-292.243	217.026	58.6926	28.6516
-14.8115						20.205	-276.189	221.522	49.1448	36.441
-14.847						17.0905	-261.295	213.548	36.6871	22.0103
-14.8678						22.166	-252.831	260.944	33.3794	18.6997
-14.8738						19.6315	-238.327	256.48	24.2216	15.189
-14.865						22.957	-230.842	202.486	25.7939	-0.02163
-14.8414						18.2824	-213.407	247.152	-3.24391	-21.2723
-14.8029						20.6278	-206.122	183.408	-12.7917	-40.583
-14.7495						15.5631	-192.397	226.714	-17.6495	-49.3537
-14.6813						14.3984	-180.032	214.25	-26.2173	-61.6444
-14.5982						18.3037	-175.477	211.726	-37.9051	-75.1051
-14.5002						20.059	-162.531	189.122	-41.0129	-95.1859
-14.3875						10.9042	-149.585	112.498	-43.3407	-105.917
-14.2601						15.5894	-145.609	163.025	-39.4285	-121.507
-14.1181						8.18455	-131.102	84.2606	-37.0764	-137.108
-13.9615						18.3297	-119.126	128.157	-31.0242	-144.139
-13.7905						13.0748	-98.5793	48.4127	-31.9821	-159.54
-13.6052						17.5598	-82.7024	90.9388	-34.3099	-175.53
-13.4057						16.0049	-82.4353	80.6148	-34.2978	-190.931
-13.1923						20.6899	-64.028	2.25088	-23.3657	-209.462
-12.965						15.4348	-51.2705	45.1669	-23.7436	-246.323
-12.724						22.4498	-28.1928	-27.367	-15.7415	-249.244
-12.4696						22.6547	-16.2149	21.5991	-6.94937	-270.695
-12.2019						27.7295	2.00323	-47.8049	5.15271	-301.115
-11.9212						34.1644	27.8215	3.30119	4.38479	-317.106
-11.6277						26.1792	44.08	-1.75274	15.5169	-326.857
-11.3217						17.0139	64.2387	-77.1967	4.79893	-347.528
-11.0033						18.9687	85.7776	-20.4406	8.71098	-373.269
-10.673						19.7534	114.127	-89.4546	5.41303	-386.53
-10.3309						17.2281	129.026	-100.748	2.10507	-399.211
-9.97746						15.8727	157.965	-39.5024	15.5771	-415.392
-9.61285						20.7473	176.175	-55.8664	16.3591	-443.083
-9.23746						16.2719	197.515	-59.1703	17.1511	-469.024
-8.8516						12.1765	215.335	-66.1642	10.7332	-488.525
-8.45563						10.821	226.925	-127.968	5.28515	-509.386
-8.0499						8.48547	246.896	-64.1821	-2.31286	-525.767
-7.63477						11.2199	260.236	-135.146	-8.15088	-540.198
-7.21063						18.4343	283.137	-137.48	-16.3289	-555.799
-6.77784						8.68873	270.728	-76.4239	-24.8869	-566.53
-6.33682						0.69309	280.37	-87.1279	-31.905	-575.881
-5.88795						12.2074	291.761	-94.9118	-33.053	-605.532
-5.43165						5.38171	298.663	-103.866	-40.0711	-595.783
-4.96835						-3.19403	297.385	-168.99	-47.8492	-612.164
-4.49845						-2.7898	291.227	-121.784	-76.1172	-622.105
-4.02241						1.1144	287.799	-145.358	-65.5753	-626.786
-3.54066						6.18857	290.221	-154.311	-72.5834	-630.107
-3.05364						14.9627	288.744	-169.115	-83.3015	-653.118
-2.56182						16.3368	291.947	-176.319	-91.8696	-666.179
-2.06564						20.0409	291.84	-172.003	-91.8577	-665.2
-1.56556						14.7749	289.573	-184.277	-107.636	-664.811
-1.06207						12.2489	290.636	-246.661	-114.454	-648.242
-0.55563						19.8529	287.41	-263.025	-121.072	-645.704
-0.04671						13.2369	286.124	-269.439	-127.29	-643.375
0.4642						20.8408	280.558	-217.163	-138.978	-648.246
0.97663						13.8246	277.322	-294.177	-139.557	-652.337
1.49009						17.1385	292.036	-302.541	-150.465	-653.508
2.00409						19.8723	293.871	-252.995	-149.483	-647.469
2.51816						23.7861	311.115	-254.539	-151.421	-641.821
3.03179						23.7898	296.38	-324.533	-163.689	-632.072
3.5445						19.4936	286.326	-333.487	-163.677	-617.443
4.05581						21.2572	281.731	-276.531	-163.086	-631.484
4.56522						12.8709	270.896	-350.614	-158.774	-615.306
5.07225						14.4345	275.272	-288.588	-162.282	-611.397
5.57642						16.5881	271.658	-290.522	-168.11	-592.098
6.07724						19.7117	276.024	-291.286	-164.398	-597.369
6.57422						15.8152	282.35	-294.39	-156.587	-575.721
7.06691						9.96872	276.987	-299.444	-168.075	-576.692
7.5548						12.8922	287.794	-291.438	-168.653	-563.633
8.03745						4.32563	286.32	-347.582	-162.601	-541.984
8.51438						-0.36097	282.317	-283.996	-160.44	-523.666
8.98513						7.8324	293.515	-265.06	-153.798	-506.107
9.44924						6.47575	298.282	-266.404	-159.836	-489.728
9.90627						-3.27095	298.96	-251.768	-156.505	-469.85
10.3558						0.63233	313.478	-244.732	-152.013	-445.271
10.7973						0.43558	314.146	-299.896	-145.751	-424.212
11.2304						-2.67121	319.494	-284.09	-158.81	-407.834
11.6547						-3.64803	314.712	-216.794	-173.228	-385.995
12.0698						-0.71487	322.791	-193.187	-178.486	-370.207
12.4752						-3.84175	316.64	-187.711	-182.174	-347.588
12.8706						-4.41867	325.709	-176.585	-160.323	-327.699
13.2555						-3.44561	323.848	-226.679	-160.121	-321.661
13.6297						-5.19259	320.027	-218.083	-153.67	-288.892
13.9926						-8.30959	318.957	-139.877	-163.988	-277.784
14.344						-8.11663	313.186	-131.661	-172.366	-261.405
14.6835						-4.6037	310.546	-132.235	-185.815	-253.807
15.0108						-2.8408	314.346	-122.269	-177.803	-236.258
15.3255						-4.98794	304.497	-127.133	-183.251	-209.539
15.6273						1.4549	311.987	-183.667	-176.41	-190.231
15.9159						4.7677	307.598	-111.501	-184.988	-167.622
16.1911						0.87048	299.299	-106.025	-189.067	-150.844
16.4525						1.46322	290.23	-149.889	-195.295	-133.695
16.6999						-4.19407	289.931	-106.583	-195.483	-111.267
16.9331						-15.6914	293.332	-158.047	-201.902	-105.418
17.1517						-7.88875	286.214	-96.4005	-201.3	-83.19
17.3555						-14.9061	279.876	-149.434	-198.169	-68.7615
17.5444						-0.86355	277.228	-91.8884	-192.307	-56.2831
17.7182						-7.101	265.24	-95.1823	-192.696	-46.3446
17.8766						-6.89848	265.132	-147.826	-184.884	-43.8062
18.0195						-5.92599	249.045	-92.4202	-179.023	-33.4678
18.1467						-7.48353	239.767	-97.2842	-181.541	-19.8193
18.2581						-2.0211	235.19	-97.0781	-169.83	-50.8309
18.3536						-1.81871	228.253	-98.032	-170.408	-30.1625
18.433						-7.67635	214.117	-154.756	-169.027	-40.3041
18.4962						-3.38401	202.7	-95.2699	-154.975	-27.6358
18.5433						3.24829	192.464	-160.774	-148.334	-29.5774
18.574						-6.48944	189.248	-107.328	-128.432	-21.389
18.5884						-6.48721	178.032	-159.962	-134.661	-18.8607
18.5864						-6.095	172.076	-103.586	-126.459	-23.9323
18.568						-15.2628	161.44	-166.56	-115.328	-7.74397
18.5332						-23.8407	149.065	-180.194	-100.306	-0.53564
18.482						-26.9586	138.23	-196.168	-91.1347	-0.92732
18.4144						-4.53648	124.485	-206.291	-87.0233	4.92099
18.3305						9.31557	115.22	-143.875	-77.2618	4.9193
18.2303						21.6076	110.245	-186.369	-61.6504	4.91759
18.1139						13.2196	103.511	-125.713	-48.179	1.98588
17.9814						-9.00847	100.106	-172.877	-37.2476	12.5142
17.8328						-10.3666	88.1123	-172.671	-15.0161	26.3624
17.6684						-9.59465	86.0583	-173.625	-6.22474	31.2307
17.4882						-15.4328	72.5046	-174.199	5.48667	42.3489
17.2923						-7.44096	67.921	-167.753	21.6881	56.3872
17.0811						-5.28916	64.8976	-109.817	37.6795	34.3554
16.8545						-0.02739	59.5344	-153.091	54.6608	44.4937
16.6129						-4.90565	65.0914	-145.475	67.3422	33.5719
16.3563						-0.99395	62.2585	-129.859	79.0636	25.1801
16.0851						-7.23227	62.7559	-118.143	80.635	21.6683
15.7995						-11.3306	54.2634	-109.937	97.6063	13.0865
15.4997						-20.879	50.0811	-96.8506	93.7177	-0.95532
15.186						-17.7674	47.839	-39.1146	98.799	-20.2671
14.8586						-15.8059	46.7671	-71.4685	110.12	-32.159
14.5179						-11.3244	52.1254	-4.76244	117.342	-45.2308
14.1641						-4.50287	50.0738	-34.9664	118.133	-62.7726
13.7975						0.95859	55.4424	-19.7403	129.654	-84.4245
13.4186						-12.69	48.7112	-0.81428	124.986	-98.8564
13.0275						-6.82859	47.2602	17.1418	128.707	-98.6582
12.6248						-7.41723	47.7494	38.9978	121.108	-106.08
12.2106						-10.7259	42.9687	57.7339	128.34	-124.402
11.7854						-7.41459	37.9983	75.2999	130.881	-144.104
11.3496						-5.65332	43.358	100.086	126.212	-160.676
10.9035						-1.17208	29.0279	114.722	126.223	-166.528
10.4476						-14.2409	35.1779	128.388	130.915	-178.43
9.98228						-6.8197	31.9682	146.934	130.926	-218.992
9.50792						-10.9185	26.5986	163.71	141.657	-226.403
9.02498						-14.2374	17.7292	173.676	144.018	-234.985
8.53387						-5.25635	14.13	182.662	157.68	-245.127
8.03506						-6.4253	15.591	185.608	156.321	-259.359
7.52897						-13.0643	13.3521	193.414	184.602	-285.691
7.01608						-7.99328	10.7334	200.07	187.743	-301.093
6.49684						-1.16232	10.0549	204.377	192.235	-317.865
5.97173						-1.35139	4.49663	211.413	195.166	-338.737
5.44121						-10.1305	3.4285	216.499	198.887	-345.169
4.90577						-5.44962	-1.92946	220.215	200.458	-353.761
4.36588						-1.34878	9.09276	199.371	199.88	-361.553
3.82205						-9.34798	5.87516	187.677	201.461	-367.025
3.27475						-5.0572	-1.03227	175.023	209.462	-368.777
2.72449						-6.80646	2.58049	148.709	209.083	-366.439
2.17177						-2.91574	-1.60658	124.745	217.484	-365.661
1.61707						-0.18506	-6.97347	91.421	213.206	-354.743
1.06091						-0.56441	-2.18018	51.457	213.797	-348.505
0.50378						-0.37379	-20.7967	24.363	209.908	-323.158
-0.0538						-2.5132	-15.6331	-13.6409	199.389	-308.73
-0.61134						7.22736	-9.86926	-48.1449	201.55	-317.112
-1.16833						-0.76211	-11.9053	-74.4488	201.171	-293.914
-1.72427						0.20839	-13.3711	-113.433	205.862	-280.846
-2.27866						5.08886	-24.5768	-149.687	199.624	-263.308
-2.83099						4.88929	-25.4422	-196.281	190.275	-235.42
-3.38076						4.1197	-26.5075	-235.065	199.256	-204.222
-3.92749						2.17007	-29.9126	-264.689	184.257	-190.764
-4.47067						-0.94958	-24.5476	-302.113	187.198	-167.766
-5.00982						4.89073	-27.7524	-331.536	184.279	-140.269
-5.54445						2.94101	-25.507	-376.37	178.44	-107.511
-6.07409						3.73127	-19.9314	-412.044	177.281	-76.1229
-6.59825						15.2315	-21.1957	-461.558	169.493	-36.925
-7.11646						1.78168	-17.9697	-499.562	163.854	-7.67718
-7.62826						7.82184	-18.6436	-528.406	160.935	30.3406
-8.1332						1.78197	-16.3973	-566.62	153.926	57.8385
-8.63081						-14.2179	-19.0109	-609.304	149.647	94.2963
-9.12066						-5.43786	-19.1043	-663.688	142.838	121.404
-9.6023						5.28217	-15.8775	-702.672	132.509	153.772
-10.0753						16.2122	-23.7705	-738.146	127.64	178.34
-10.5393						21.6722	-18.0034	-784.55	112.841	200.567
-10.9938						21.6721	-13.996	-823.924	100.952	208.365
-11.4384						13.282	-18.5685	-878.508	95.5033	240.143
-11.8727						3.7319	-17.8709	-930.942	81.6643	251.451
-12.2964						5.09176	-15.433	-981.626	70.3654	254.189
-12.7091						6.07158	-17.465	-1022.56	50.8764	248.916
-13.1104						15.6214	-17.3569	-1057.25	49.5274	254.184
-13.5						16.6011	-18.8085	-1084.15	27.1184	240.532
-13.8775						18.3509	-9.13997	-1104.61	10.7495	244.809
-14.2426						25.5706	-14.5013	-1110.64	-4.64951	250.657
-14.595						25.7602	-19.2624	-1118.42	-26.6685	248.705
-14.9343						26.7299	-26.9534	-1130.88	-37.5775	251.433
-15.2604						24.7795	-28.4041	-1159.34	-55.7065	249.1
-15.5728						12.2991	-27.5148	-1163.22	-76.3655	238.368
-15.8714						23.8086	-34.8152	-1166.33	-94.6845	238.166
-16.1559						14.6381	-30.2255	-1160.07	-123.924	231.543
-16.426						14.0576	-25.6256	-1154.78	-143.803	226.471
-16.6816						15.8171	-32.7355	-1163.75	-163.682	221.979
-16.9223						8.59651	-15.8453	-1150.47	-205.981	213.006
-17.1481						8.20591	-32.1249	-1137.78	-245.95	222.164
-17.3587						-0.95472	-30.4543	-1129.76	-280.259	219.632
-17.554						8.79461	-34.8235	-1103.61	-307.348	198.569
-17.7338						14.4439	-35.2926	-1077.47	-350.247	201.497
-17.898						9.95319	-37.5215	-1048.99	-395.076	191.745
-18.0464						5.66244	-36.2403	-1003.54	-428.415	193.492
-18.179						7.61166	-32.8188	-969.199	-470.324	185.69
-18.2956						8.98084	-33.8772	-923.353	-497.623	182.567
-18.3962						4.69	-37.2755	-872.447	-545.772	186.665
-18.4807						8.58912	-32.6735	-827.781	-573.061	187.243
-18.549						9.94821	-33.5414	-785.445	-599.77	191.14
-18.6013						2.15728	-40.2591	-734.529	-624.329	188.798
-18.6373						12.8763	-36.0467	-671.733	-641.078	192.105
-18.6571						14.0453	-40.2241	-634.857	-661.547	200.693
-18.6608						2.73429	-33.6713	-567.761	-679.677	199.521
-18.6483						16.5832	-33.9484	-519.965	-706.766	204.778
-18.6198						17.1621	-35.0053	-455.799	-736.975	211.016
-18.5752						17.741	-28.462	-403.523	-751.394	212.773
-18.5147						15.3999	-31.4686	-368.987	-767.963	213.151
-18.4383						16.3787	-22.5749	-301.121	-777.502	211.788
-18.3461						20.2775	-37.0912	-247.275	-791.921	213.346
-18.2384						14.6163	-37.3672	-195.589	-796.4	223.483
-18.1151						17.545	-29.4531	-137.273	-809.649	193.641
-17.9765						8.57369	-33.2388	-85.9667	-816.659	202.228
-17.8227						1.94236	-34.2944	-23.1607	-819.378	198.716
-17.6539						3.70101	-34.5698	33.7953	-818.387	201.823
-17.4703						3.69962	-32.305	90.7514	-817.986	195.591
-17.2721						1.7482	-29.0801	157.847	-814.275	195.188
-17.0595						5.44675	-34.615	207.203	-812.894	187.786
-16.8328						13.0453	-27.6797	278.199	-799.043	188.953
-16.5922						13.4438	-30.4842	334.765	-775.433	189.331
-16.338						9.73223	-29.0086	401.661	-757.102	186.218
-16.0705						13.0407	-26.5529	450.617	-727.251	187.186
-15.7899						11.0991	-22.1369	493.343	-708.33	191.863
-15.4965						6.80743	-28.2708	559.269	-683.159	184.841
-15.1907						9.91577	-24.2446	591.266	-652.528	183.468
-14.8727						4.84409	-21.5982	639.252	-633.998	174.495
-14.543						9.14237	-9.59158	683.728	-596.157	172.933
-14.2018						15.7706	-7.32483	718.264	-562.216	159.68
-13.8495						12.2488	-2.71792	755.13	-538.805	159.478
-13.4865						10.497	-3.38084	784.586	-507.784	165.325
-13.1131						11.0852	-3.4636	817.952	-471.124	175.852
-12.7298						32.1433	-5.1062	846.438	-440.683	153.42
-12.337						12.4414	-1.27864	874.924	-410.252	162.587
-11.9349						12.2395	-7.01091	905.56	-391.141	168.045
-11.5241						23.9475	-2.01302	942.626	-362.85	165.312
-11.105						22.5756	-1.70497	967.602	-340.41	161.019
-10.678						13.6036	-1.58676	989.448	-304.139	161.987
-10.2435						-0.0485	0.09162	1007.21	-298.278	170.374
-9.80202						-0.05058	2.16015	1026.34	-269.787	170.571
-9.35394						-1.41268	4.22885	1021.1	-245.986	166.279
-8.89972						-0.83482	3.36771	1025.98	-222.776	151.836
-8.43985						10.473	4.65673	1025.22	-202.875	140.924
-7.97477						5.79082	8.09591	995.014	-186.294	129.021
-7.50495						-0.8414	3.72525	986.64	-167.363	126.478
-7.03088						3.44635	12.6248	964.236	-155.063	116.146
-6.55301						-11.7659	19.3744	948.262	-160.712	104.443
-6.07184						-8.84825	11.6942	922.918	-157.581	99.3702
-5.58784						-10.7906	4.40422	885.894	-154.25	78.5075
-5.10149						-6.31297	-0.93564	866.99	-152.49	59.1948
-4.61328						-9.04537	-9.58534	830.146	-161.259	42.4221
-4.1237						-16.8478	1.64512	794.482	-164.168	12.1894
-3.63322						-7.10026	16.7857	769.738	-176.838	-30.9033
-3.14235						-8.66275	23.3365	742.254	-185.207	-38.316
-2.65156						-11.7853	22.0875	719.65	-207.616	-66.9788
-2.16133						-8.47782	22.2085	691.786	-216.775	-86.2915
-1.67216						-1.4504	31.4998	655.132	-240.355	-110.274
-1.18452						-4.58301	28.1112	624.928	-249.714	-134.267
-0.6989						-6.33565	26.6728	602.904	-276.413	-158.65
-0.21576						-9.45832	35.5745	585.57	-292.973	-181.462
0.26441						-8.29102	40.3764	565.886	-318.712	-204.675
0.74114						-3.03374	41.0784	543.292	-337.611	-215.208
1.21397						5.9435	35.5406	525.368	-355.54	-239.381
1.68244						7.10071	39.963	495.154	-375.61	-262.983
2.14609						2.4179	36.9655	480.74	-392.379	-280.336
2.60447						2.80505	34.7482	458.336	-407.378	-302.379
3.05714						2.61218	32.331	448.982	-420.428	-317.782
3.50365						-1.68072	32.264	428.718	-432.127	-334.755
3.94357						-1.09366	24.3871	409.824	-440.106	-350.547
4.37649						12.3534	22.5604	392.09	-445.356	-361.28
4.80198						-0.90961	6.88388	376.906	-458.805	-365.183
5.21963						-3.25263	12.0875	356.242	-480.054	-368.896
5.62904						6.30432	3.63125	339.878	-496.224	-390.739
6.02983						-1.69876	-0.73483	335.803	-503.433	-391.321
6.42161						-0.92187	-9.58075	314.369	-490.932	-391.124
6.804						-3.85501	-20.5765	300.155	-479.032	-387.627
7.17664						3.75183	-13.0421	280.281	-484.281	-386.45
7.53919						1.40863	-20.9076	262.157	-475.7	-388.413
7.89129						-5.8046	-28.7829	242.483	-483.88	-390.946
8.23262						-6.97785	-35.6681	235.669	-481.329	-389.198
8.56286						-12.4411	-44.7131	219.115	-475.858	-383.351
8.88169						-14.0145	-50.0479	217.761	-472.728	-373.984
9.18884						-6.20779	-53.6226	207.447	-463.157	-357.997
9.484						1.19884	-60.3272	188.933	-459.446	-354.69
9.76691						-4.46456	-66.6415	199.869	-446.756	-345.333
10.0373						-11.488	-74.1158	198.325	-436.995	-344.166
10.295						-12.0715	-66.9698	204.771	-420.805	-332.658
10.5396						-9.15494	-75.8138	201.277	-413.974	-320.381
10.7711						-13.6485	-79.9776	200.323	-410.063	-311.214
10.9891						-8.192	-78.2912	201.899	-405.173	-302.257
11.1935						-14.0456	-89.4746	203.085	-399.702	-281.78
11.3841						-12.8792	-86.428	196.081	-381.941	-263.063
11.5609						-14.6328	-89.4211	197.077	-362.051	-268.136
11.7234						-15.6065	-92.6042	197.873	-354.43	-245.329
11.8718						-15.0302	-90.717	200.029	-344.47	-236.942
12.0059						-18.9339	-96.0597	205.115	-329.249	-216.474
12.1254						-18.7476	-101.382	201.231	-317.548	-195.607
12.2304						-16.4014	-96.3847	197.937	-290.628	-177.67
12.3209						-20.6952	-97.037	199.313	-285.737	-169.293
12.3966						-23.0491	-90.8591	187.039	-265.447	-143.746
12.4576						-16.6129	-95.8111	186.475	-237.156	-127.559
12.5038						-8.03681	-91.5829	195.851	-224.085	-101.832
12.5353						4.04926	-80.5345	206.587	-194.435	-81.945
12.552						-1.99469	-85.286	190.423	-168.294	-59.3279
12.554						-33.7887	-77.7474	183.229	-142.734	-30.6609
12.5412						-54.2627	-76.4486	164.135	-116.593	13.2162
12.5137						-49.9767	-66.9597	154.2	-88.3125	28.4232
12.4716						-39.2608	-53.7606	145.446	-66.4619	51.0303
12.415						-13.9149	-52.6514	139.212	-46.5613	73.4573
12.3439						-11.579	-31.662	143.518	-24.7108	89.2543
12.2585						-18.4132	-35.0425	134.374	4.54983	114.201
12.1588						-23.4873	-17.1728	123.08	34.7804	138.388
12.045						-29.1415	-2.02296	118.026	66.191	145.395
11.9173						-34.4158	5.31701	114.332	101.692	181.862
11.7758						-43.58	16.7671	101.088	135.632	197.069
11.6206						-32.0744	20.4074	89.214	164.703	222.806
11.4521						-32.0787	40.2278	78.31	198.053	229.433
11.2703						-27.993	60.4384	74.6259	242.914	246.2
11.0755						-17.6674	79.2991	75.2218	270.804	257.117
10.8679						-20.2018	103.8	74.6578	297.345	261.404
10.6478						-19.6263	126.161	71.1537	321.925	279.931
10.4154						-23.1407	125.902	64.3496	344.156	291.238
10.1711						-29.3852	139.093	70.7956	367.577	306.635
9.91495						-24.8998	154.055	52.8815	385.717	315.412
9.6474						-35.2343	172.906	57.1775	401.908	309.749
9.36872						-29.5889	178.888	51.3434	419.078	317.156
9.07921						-34.0835	192.67	53.3193	438.009	319.103
8.77922						-36.8081	207.812	46.8953	444.849	327.29
8.46906						-34.8628	213.214	46.5212	458.31	327.477
8.1491						-31.5575	230.306	100.157	458.12	326.704
7.81968						-35.0722	226.149	46.5531	465.741	336.051
7.48118						-36.047	230.372	45.789	482.521	341.518
7.13396						-38.4017	232.264	105.275	489.162	325.135
6.77841						-33.3366	227.917	49.5209	496.383	345.602
6.41493						-28.6614	221.8	54.8068	503.023	347.359
6.04391						-27.6863	225.053	70.4227	506.354	352.226
5.66576						-24.7712	221.687	118.019	505.004	348.713
5.28089						-26.1361	221.82	64.7945	501.305	366.45
4.88974						-26.141	212.784	70.4705	494.685	363.717
4.49272						-20.876	219.937	77.8964	493.136	364.894
4.09027						-20.691	206.031	71.8723	498.996	371.121
3.68283						-22.2561	203.045	77.1482	506.807	367.027
3.27084						-16.8011	204.35	78.3341	506.037	364.294
2.85476						-13.2962	197.464	60.2101	505.658	367.991
2.43503						-17.9813	190.188	120.676	492.408	375.798
2.01211						-9.01649	181.553	116.212	500.409	377.935
1.58647						-14.4817	179.148	111.158	490.479	379.692
1.15856						-16.6269	188.062	50.3337	486.78	382.219
0.72885						-9.2321	180.388	32.7996	497.13	383.776
0.2978						-7.27737	179.943	26.3855	496.361	389.233
-0.13411						-9.24265	170.718	13.3314	494.221	394.69
-0.56643						-19.388	172.803	4.57734	498.332	405.217
-0.99867						-12.9533	172.159	-5.15676	496.202	402.873
-1.43037						-4.57869	168.785	-20.1609	511.613	412.23
-1.86107						-14.3341	170.871	-20.3349	501.283	410.077
-2.2903						-5.16952	168.867	-32.6091	502.864	408.914
-2.71758						-10.635	173.673	-42.9331	511.054	416.901
-3.14247						-12.0005	162.699	-57.7373	518.475	417.478
-3.56449						-4.99598	160.305	-56.5514	507.955	410.845
-3.98319						-3.04153	164.332	-58.2855	512.066	405.782
-4.39811						-0.7171	159.799	-68.5996	520.657	401.088
-4.80881						-4.62269	153.495	-61.5637	522.037	403.045
-5.21484						-5.98832	148.362	-56.6778	521.268	399.922
-5.61576						3.95603	147.72	-84.3519	524.978	392.309
-6.01113						-9.31965	138.507	-63.086	530.838	388.986
-6.40052						-0.35536	136.104	-72.0301	540.799	387.423
-6.78351						-3.2811	130.002	-66.7542	543.539	378.65
-7.15968						8.22313	129.359	0.73167	541.4	365.386
-7.52861						14.8373	125.987	-55.0224	550.58	356.603
-7.88992						6.06152	130.225	-41.3566	540.251	347.63
-8.24319						-6.81433	113.003	-44.4607	550.601	344.517
-8.58805						-12.4702	110.221	-45.4248	550.802	328.714
-8.92411						-13.6561	103.14	23.2311	547.502	294.581
-9.25101						-3.32204	97.0381	-35.833	554.333	283.467
-9.56839						0.372	85.8667	28.1428	552.973	265.324
-9.87589						9.72601	86.2055	-16.1013	553.184	261.041
-10.1732						2.9	73.2743	38.3146	552.994	252.448
-10.4599						-8.41605	60.3434	49.0605	561.205	243.475
-10.7358						-11.3421	65.1625	45.7563	553.795	240.942
-11.0005						-14.0882	55.7518	-5.5078	554.986	224.558
-11.2538						-14.4843	50.4312	-9.98193	559.476	216.755
-11.4952						-17.6005	43.1608	52.2339	557.927	205.442
-11.7247						-8.44667	44.2805	-9.17019	555.017	202.119
-11.9419						-4.16288	47.3403	-26.9043	543.128	198.606
-12.1465						-7.86912	45.7202	-14.5985	532.998	192.363
-12.3384						1.09462	33.7703	-17.3126	535.929	187.879
-12.5173						-2.62167	30.0205	48.8133	529.119	187.686
-12.683						-0.28799	19.6309	-6.95088	520.94	188.263
-12.8353						-4.19434	15.4714	-13.565	512.96	195.09
-12.974						3.98929	11.712	49.8308	502.241	200.537
-13.099						2.61289	6.79274	-4.36331	502.441	202.683
-13.2101						-0.70354	6.73363	-10.5875	502.452	211.65
-13.3072						17.23	-5.80536	-7.6516	494.282	200.337
-13.39						7.67352	-7.99421	51.0643	491.753	207.744
-13.4587						9.99701	-10.7829	45.2301	472.653	217.101
-13.5129						9.80047	-15.7115	-17.5441	469.744	219.637
-13.5527						2.77391	-17.52	50.1318	452.784	228.014
-13.578						12.5173	-21.6683	48.3976	460.395	239.511
-13.5888						3.3507	-35.1765	-19.6365	434.865	246.338
-13.5849						8.99405	-28.4046	-21.1907	427.266	261.154
-13.5665						9.56737	-44.4525	37.1352	418.896	271.491
-13.5334						8.01067	-44.8903	-19.399	414.617	279.868
-13.4856						12.0939	-45.338	46.1368	401.367	284.155
-13.4233						7.99719	-50.8455	-34.7673	388.897	295.662
-13.3465						2.5204	-59.8629	37.1985	384.618	307.738
-13.2551						8.56359	-61.8702	41.8944	384.438	323.535
-13.1493						-4.70324	-68.7474	45.6102	378.989	327.822
-13.0291						4.05989	-70.3644	52.846	371.969	329.769
-12.8947						5.233	-70.0213	59.6818	359.51	331.715
-12.7462						6.19608	-72.9981	58.5277	342.94	331.522
-12.5836						3.26913	-83.7747	5.12349	334.181	339.709
-12.4072						-2.78784	-82.2712	10.0093	327.361	341.646
-12.2171						9.68516	-89.7276	15.4851	319.372	325.073
-12.0134						2.06813	-90.9539	31.881	308.662	316.879
-11.7964						13.7611	-88.47	98.7868	303.413	319.796
-11.5662						15.324	-86.366	47.7026	292.103	311.413
-11.3231						9.26689	-99.4819	52.5984	283.934	307.51
-11.0673						10.8198	-94.2676	129.834	282.184	308.876
-10.799						3.21259	-96.4732	71.35	263.275	305.553
-10.5184						2.2254	-94.7587	137.276	247.305	305.16
-10.2259						1.62818	-101.634	140.022	240.676	298.337
-9.92172						0.65094	-104.029	92.0675	229.576	288.383
-9.60614						3.76367	-96.8645	98.3233	227.837	287.8
-9.27945						1.60637	-103.539	88.5891	212.827	281.747
-8.94199						-2.49095	-103.394	96.5949	211.078	278.234
-8.59407						1.9817	-109.499	167.401	207.388	275.69
-8.23603						-2.11568	-109.544	170.346	195.899	279.007
-7.86822						0.60692	-113.688	169.972	181.859	269.844
-7.49098						1.56949	-118.613	174.268	171.15	268.281
-7.10469						-0.96797	-106.957	174.484	149.91	260.277
-6.70973						-3.90546	-128.271	178.4	139.19	266.904
-6.30647						-8.00297	-121.485	116.205	126.331	265.541
-5.89532						-5.28051	-115.879	113.691	119.121	251.108
-5.47667						-4.89807	-114.762	125.407	107.432	261.234
-5.05094						-13.4857	-120.856	175.543	92.8225	250.901
-4.61854						-11.3433	-120.9	111.989	89.5229	262.408
-4.1799						-16.8109	-120.753	103.224	78.8034	267.664
-3.73546						-13.5086	-116.906	162.91	77.8339	258.691
-3.28565						-5.91629	-119.099	101.696	48.6044	234.898
-2.83091						4.21598	-113.102	107.752	43.1449	220.855
-2.3717						6.74823	-122.705	183.238	42.3854	217.541
-1.90848						1.47045	-116.908	122.803	32.4459	212.658
-1.44169						-8.86735	-115.391	123.409	32.4564	228.445
-0.97182						0.09482	-123.823	105.865	20.7669	237.612
-0.49932						-10.643	-121.926	107.051	15.8974	224.938
-0.02467						-0.70092	-128.008	169.466	22.7379	216.345
0.45166						-0.51883	-121.82	166.952	15.1484	208.152
0.9292						2.60323	-129.472	168.328	23.7289	211.659
1.40745						7.85527	-120.744	102.444	29.5994	203.275
1.88595						9.99728	-101.686	160.759	27.4599	194.692
2.36422						5.69926	-112.837	160.975	25.9104	190.589
2.84176						7.25122	-114.839	163.131	31.3809	202.875
3.3181						2.95315	-128.14	164.897	36.0714	180.062
3.79277						-0.76494	-135.022	105.832	38.2219	181.999
4.26528						-7.98306	-132.133	99.4182	49.3524	173.026
4.73515						-5.07121	-133.944	87.724	49.7529	164.442
5.2019						-5.46939	-133.795	147.22	59.7134	167.569
5.66507						-5.47759	-129.936	138.845	82.3339	165.416
6.12418						-10.1658	-130.756	142.181	58.7544	154.103
6.57877						-6.08406	-129.247	136.927	73.5849	145.909
7.02837						-7.25234	-131.048	143.383	84.1254	149.616
7.47252						-12.9207	-141.618	83.7284	83.9459	147.463
7.91077						-10.199	-138.358	142.634	82.1965	149.019
8.34267						-15.8673	-138.208	134.85	86.297	140.826
8.76777						-19.3857	-143.128	136.816	84.3675	141.793
9.18565						-16.6541	-144.528	135.661	96.848	141.6
9.59586						-23.6926	-138.148	73.6671	89.2585	137.116
9.99799						-24.091	-138.188	136.273	91.799	146.083
10.3916						-17.0695	-138.427	131.809	83.2296	134.57
10.7763						-17.078	-139.637	132.404	78.7601	139.837
11.1517						-20.4066	-145.926	78.99	85.6006	135.733
11.5174						-21.5851	-143.045	76.0857	91.6511	140.41
11.8731						-20.4237	-143.864	127.781	96.7317	120.327
12.2182						-16.9223	-154.833	128.577	88.5522	122.463
12.5526						-27.461	-148.832	128.203	77.4527	122.26
12.8757						-22.7897	-150.241	127.039	52.3032	116.407
13.1874						-24.1684	-151.839	134.464	46.6538	109.784
13.4872						-21.6371	-159.488	83.59	49.2043	111.53
13.7749						-18.1358	-162.066	140.546	43.1649	108.997
14.05						-24.7746	-155.094	146.991	39.2754	98.2638
14.3124						-12.6934	-165.673	146.037	34.4159	90.0705
14.5617						-15.4322	-165.131	148.973	26.6265	73.8773
14.7978						-13.6811	-166.529	165.768	20.007	74.654
15.0202						-16.6199	-165.796	159.534	11.2476	68.6107
15.2288						-36.3188	-169.934	159.55	1.69809	74.4575
15.4233						-21.1278	-170.952	108.866	-8.23136	65.4842
15.6035						-26.0067	-173.529	113.561	-12.3208	65.0909
15.7692						-24.0657	-182.936	170.127	-15.4303	54.1677
15.9203						-17.8347	-184.534	177.173	-14.6397	53.5744
16.0565						-21.9337	-172.091	185.178	-23.2092	48.5011
16.1776						-20.1928	-185.588	138.204	-21.8386	51.6278
16.2836						-20.2019	-185.245	195.94	-27.088	57.8646
16.3743						-21.381	-181.782	155.585	-35.0775	51.0313
16.4495						-26.6501	-185.528	199.861	-39.1569	57.858
16.5092						-28.6193	-185.375	158.547	-44.2164	61.7548
16.5533						-19.2685	-197.301	159.532	-49.4758	62.3315
16.5817						-22.3877	-195.988	224.288	-61.3552	70.9082
16.5943						-28.2469	-200.314	174.574	-49.8447	71.105
16.5911						-23.9762	-199.38	235.049	-66.0141	74.4117
16.5721						-25.1554	-202.546	186.115	-67.3735	81.2385
16.5372						-25.9447	-205.892	194.121	-65.403	82.9852
16.4865						-38.2341	-198.338	179.316	-65.3924	89.8119
16.42						-42.7234	-199.154	174.462	-69.6818	96.6287
16.3377						-32.4028	-206.409	216.988	-70.8412	97.7954
16.2396						-25.0022	-202.165	175.073	-59.7107	99.5521
16.1259						6.57832	-200.44	189.519	-54.6301	100.519
15.9965						3.05886	-202.435	253.695	-59.1095	104.606
15.8517						-11.7706	-201.7	206.91	-54.2189	110.262
15.6914						-24.4601	-199.586	254.116	-53.0383	118.649
15.5159						-35.1897	-192.22	209.672	-53.8077	133.266
15.3253						-39.8792	-197.915	203.637	-46.9671	121.753
15.1196						-30.1388	-199.91	246.943	-48.9165	134.819
14.8992						-26.6384	-197.795	205.038	-46.7559	121.166
14.6641						-16.8981	-194.329	253.414	-37.9653	120.383
14.4146						-21.5878	-191.244	219.5	-37.3747	108.88
14.1509						-17.6974	-182.708	213.275	-43.9941	107.896
13.8732						-16.5372	-175.142	272.961	-54.9035	96.1931
13.5818						-27.8569	-182.196	222.477	-46.1229	93.6499
13.2768						-30.5967	-185.56	261.292	-65.6023	83.5066
12.9586						-31.7765	-185.594	214.898	-72.0317	67.1234
12.6275						-31.3963	-191.288	206.143	-75.5311	55.4201
12.2837						-27.3061	-181.191	254.519	-75.5205	36.7069
11.9276						-30.446	-180.835	212.995	-91.2998	26.1636
11.5594						-22.8459	-174.438	192.93	-98.8992	13.6904
11.1795						-25.3958	-176.822	203.276	-117.029	4.51717
10.7883						-17.7957	-174.315	195.691	-123.838	-1.52607
10.386						-28.5257	-178.258	189.847	-135.137	-13.6193
9.97307						-30.2957	-178.491	185.773	-142.537	-27.4725
9.54987						-23.6757	-191.984	180.328	-141.746	-37.6158
9.11678						-23.2957	-178.567	232.994	-149.145	-46.199
8.67418						-28.7658	-190.11	175.679	-155.185	-56.9222
8.22249						-30.7259	-186.052	168.875	-155.954	-52.6454
7.76211						-24.496	-188.815	174.151	-172.703	-67.0787
7.29347						-29.7761	-191.387	165.586	-170.163	-70.3919
6.81699						-31.3463	-187.729	171.452	-176.002	-79.3651
6.33311						-25.5065	-185.612	165.417	-179.502	-86.5884
5.84227						-27.8467	-184.094	159.003	-176.951	-96.9216
5.34494						-24.1569	-184.326	159.409	-158.81	-92.4348
4.84156						-24.3672	-180.458	154.164	-169.13	-96.348
4.33259						-25.3475	-177.189	150.47	-167.179	-95.5712
3.81852						-14.8278	-179.371	148.735	-161.698	-94.0144
3.29981						-19.1281	-178.423	157.911	-163.058	-100.838
2.77695						-19.3385	-180.804	157.736	-155.247	-94.9908
2.25042						-22.6589	-172.846	138.442	-143.536	-95.3841
1.7207						-26.5693	-170.157	148.207	-125.976	-86.6173
1.18829						-18.7797	-169.408	145.293	-111.535	-83.1005
0.65369						-22.4902	-172.949	144.149	-91.0442	-82.1337
0.11738						-15.4907	-170.84	146.694	-68.4235	-82.7269
-0.42012						-11.7912	-165.421	143.98	-52.2228	-84.6801
-0.95832						-11.8017	-163.702	140.875	-37.0021	-74.9333
-1.49673						-14.1523	-178.163	142.061	-18.0714	-80.5865
-2.03483						-18.0629	-165.523	141.886	-9.88074	-66.3496
-2.57212						-13.9735	-162.244	144.632	6.12996	-86.4428
-3.10811						-15.7441	-161.894	147.177	26.2207	-102.046
-3.64229						-15.9547	-164.264	143.293	36.1814	-134.219
-4.17417						-10.1154	-162.155	146.628	49.0521	-151.782
-4.70324						-16.5561	-155.565	146.444	60.7728	-176.936
-5.22902						-8.56685	-155.605	150.749	88.6635	-191.949
-5.75101						-11.1176	-157.195	151.935	80.8742	-221.012
-6.26871						-13.4684	-150.014	151.951	82.0549	-258.655
-6.78166						-12.6992	-153.754	153.336	103.326	-280.878
-7.28937						-13.29	-146.764	149.842	104.896	-309.741
-7.79135						-12.5208	-139.393	160.377	103.537	-328.665
-8.28715						-4.93172	-136.703	143.623	93.7979	-347.578
-8.7763						-13.9126	-134.392	148.718	109.609	-365.331
-9.25833						-5.15354	-126.041	153.604	115.269	-370.204
-9.7328						-10.8145	-127.64	149.329	110.01	-380.157
-10.1993						-17.2555	-125.129	136.275	100.081	-397.12
-10.6573						-20.0065	-123.998	126.94	89.9516	-411.364
-11.1064						-16.1175	-118.567	123.826	88.4023	-412.537
-11.5463						-3.63851	-129.136	126.971	80.4231	-417.81
-11.9764						1.02043	-121.565	128.927	64.4438	-420.533
-12.3965						7.05934	-122.183	133.232	55.4746	-421.516
-12.806						1.97823	-119.682	134.618	43.7954	-418.599
-13.2047						-10.3229	-109.97	129.373	32.4861	-417.232
-13.592						-13.8341	-112.728	115.928	19.8269	-425.036
-13.9678						-12.6753	-103.396	114.384	1.11769	-427.769
-14.3316						-0.98646	-106.745	105.229	2.87847	-414.702
-14.6831						1.7323	-107.752	104.665	-28.3007	-417.055
-15.0219						5.81105	-109.55	99.0203	-46.43	-403.208
-15.3477						5.99977	-113.678	108.006	-51.2892	-386.051
-15.6603						9.87846	-111.946	112.901	-73.5084	-382.934
-15.9594						13.3871	-118.224	115.847	-78.1876	-369.098
-16.2446						6.54578	-121.961	106.492	-100.007	-351.351
-16.5157						-8.47559	-128.239	101.248	-108.196	-340.044
-16.7725						0.67301	-130.016	92.4931	-110.325	-324.837
-17.0146						-4.79841	-125.563	101.479	-123.764	-313.73
-17.242						1.82014	-122.29	97.204	-121.414	-307.493
-17.4543						2.97867	-126.407	98.5794	-133.103	-287.406
-17.6514						-7.17282	-124.684	93.9149	-151.032	-272.389
-17.8331						-7.18434	-138.181	94.7103	-155.711	-251.332
-17.9992						-9.33588	-134.308	85.1757	-157.65	-238.085
-18.1496						-6.81744	-131.615	76.8011	-157.249	-222.679
-18.2841						-7.21903	-137.881	78.7666	-153.339	-190.902
-18.4026						-5.48064	-137.528	82.482	-159.948	-170.425
-18.5051						-6.46228	-132.874	75.2874	-157.017	-153.458
-18.5913						-9.00393	-128.031	71.9828	-157.986	-130.061
-18.6614						-9.79561	-127.677	65.7682	-141.585	-107.254
-18.715						-15.4673	-129.653	56.4237	-140.404	-86.387
-18.7524						-8.25905	-124.029	103.039	-132.203	-67.2901
-18.7733						-2.8208	-117.435	64.0545	-124.013	-44.0832
-18.7778						-10.6326	-123.891	62.1199	-112.882	-27.1262
-18.7659						3.79563	-114.567	64.4753	-97.2709	8.95071
-18.7376						-1.28619	-110.503	52.9807	-89.07	29.2277
-18.693						-10.468	-107.028	61.5761	-82.0391	48.9146
-18.6321						-0.91991	-103.344	53.6014	-81.6382	86.9416
-18.5549						-3.8618	-103.379	52.2568	-69.1473	98.6385
-18.4616						2.16629	-102.625	56.7522	-54.5064	110.725
-18.3522						1.77435	-91.1599	49.5576	-27.9755	134.512
-18.2268						-0.96761	-78.3151	61.463	-10.0346	155.179
-18.0856						3.8904	-90.0503	52.7084	27.2263	178.776
-17.9288						0.5584	-76.2353	56.6237	37.5672	197.093
-17.7563						3.67637	-74.3102	52.3491	57.4781	205.68
-17.5686						-5.89569	-72.7751	61.9145	83.619	218.937
-17.3656						-10.1978	-69.1099	62.1198	100.4	229.264
-17.1477						-12.7499	-63.6746	47.9052	122.631	242.711
-16.915						-14.902	-55.3192	42.0705	142.342	244.078
-16.6678						-17.0641	-49.3037	45.4059	170.043	249.335
-16.4063						-16.8763	-45.0381	43.4613	174.924	253.042
-16.1308						-10.2585	-50.7324	42.8966	196.785	258.299
-15.8415						-8.32071	-40.8167	42.7219	221.366	250.886
-15.5387						-4.04294	-36.9409	56.1873	232.676	242.893
-15.2228						-6.0052	-18.645	49.3726	254.337	242.69
-14.8939						-3.47749	-18.089	35.158	269.948	241.527
-14.5525						-13.2398	-13.2329	39.8533	277.759	237.034
-14.1989						-4.48212	1.55325	35.3886	302.14	228.451
-13.8334						-14.8245	6.20949	41.444	307.031	225.718
-13.4563						-10.5569	12.6058	36.5793	320.302	215.765
-13.0681						-5.48925	14.5322	35.0346	336.693	203.482
-12.6691						-3.55167	35.7587	34.0799	337.484	197.039
-12.2597						-10.5941	16.4253	25.1252	348.995	194.696
-11.8403						-11.1866	18.9319	28.8505	357.596	197.623
-11.4113						-6.90906	18.5187	22.2358	354.677	171.291
-10.9731						1.46843	20.4355	22.2511	359.948	164.468
-10.5262						-3.23411	23.1324	25.1865	363.479	156.085
-10.0709						1.44334	19.2094	19.3517	370.12	140.672
-9.60776						3.57076	10.4064	34.187	364.081	132.869
-9.13716						-0.15184	10.9636	28.5523	366.632	127.606
-8.65956						-11.4745	8.2108	29.3376	354.153	128.573
-8.17544						-18.6971	3.6881	25.6529	359.824	137.93
-7.68526						-20.2698	-9.39451	17.8682	359.835	129.157
-7.18948						-20.0825	-12.347	14.7635	346.976	101.464
-6.6886						-11.5252	-15.4995	22.9687	340.357	88.5912
-6.18308						-9.18792	-25.8619	6.99401	336.278	73.7583
-5.67341						-17.7907	-29.0042	12.8593	328.49	72.5854
-5.16009						-10.9735	-35.2764	13.8545	318.361	70.6425
-4.64361						-14.6863	-39.9785	21.0798	310.952	60.6896
-4.12446						-20.5591	-50.9306	19.1451	291.663	48.5967
-3.60314						-17.0619	-71.0426	15.4503	291.864	42.5538
-3.08015						-18.2348	-83.1645	17.8156	273.545	41.3809
-2.556						-23.9077	-105.996	12.3708	264.396	22.848
-2.03118						-26.4606	-96.8581	4.58606	254.657	13.4852
-1.50619						-24.7136	-93.9697	0.3013	235.558	-13.2277
-0.98154						-21.6065	-95.9413	-11.1835	229.529	-22.9806
-0.45774						-22.0095	-98.7028	-7.46822	209.65	-44.0434
0.06473						-19.8725	-113.154	-11.343	189.181	-61.2163
0.58536						-20.0855	-121.956	-13.0878	172.423	-82.8591
1.10365						-21.6586	-135.237	-19.7025	163.854	-94.372
1.6191						-13.8716	-141.898	-27.6873	131.105	-104.905
2.13124						-16.6147	-145.429	-21.8221	107.326	-125.378
2.63957						-18.7678	-151.31	-28.8269	95.247	-140.791
3.1436						-20.151	-151.531	-29.5817	72.4481	-162.233
3.64286						-13.1441	-157.212	-26.0565	49.8393	-185.836
4.13688						-12.9673	-168.543	-46.3213	26.4404	-205.729
4.62518						-25.6505	-176.374	-42.0261	3.25157	-221.912
5.1073						-16.6938	-178.734	-46.2909	-15.4573	-239.475
5.58278						-12.807	-183.835	-40.4357	-26.5561	-254.287
6.05118						-11.8503	-192.436	-50.9505	-50.145	-268.34
6.51205						-14.5836	-197.146	-52.8853	-60.6638	-291.343
6.96495						-14.5969	-198.926	-53.4501	-94.3926	-295.256
7.40946						-20.4602	-215.527	-60.8449	-113.291	-306.959
7.84517						-14.0435	-212.437	-63.7498	-150.72	-305.401
8.27165						-11.5269	-217.917	-59.4546	-178.789	-332.704
8.68851						-17.5803	-223.207	-63.3294	-190.868	-334.847
9.09536						-12.5237	-232.587	-63.5143	-188.707	-344.02
9.49182						-12.1472	-231.447	-77.7391	-195.335	-349.872
9.87751						-13.3307	-227.767	-81.2339	-211.704	-357.475
10.2521						-15.6841	-236.567	-74.5788	-215.593	-357.088
10.6152						-22.5276	-237.767	-80.8136	-245.412	-350.661
10.9665						-18.0512	-240.326	-87.8185	-253.201	-349.103
11.3056						-20.0147	-247.366	-91.1133	-268.399	-347.926
11.6323						-26.8583	-252.065	-99.2882	-279.498	-346.379
11.9462						-23.9419	-256.575	-102.193	-277.737	-344.622
12.2471						-20.0555	-265.374	-119.928	-290.786	-350.474
12.5347						-23.1891	-272.033	-118.943	-298.184	-350.677
12.8087						-16.9628	-276.543	-134.128	-300.513	-358.47
13.0689						-23.4165	-283.392	-134.113	-306.162	-367.843
13.315						-20.6902	-287.321	-142.877	-311.021	-365.305
13.5468						-22.0739	-289.09	-155.542	-309.259	-364.528
13.7642						-25.5976	-280.929	-162.737	-315.288	-363.751
13.9668						-30.8814	-295.188	-172.082	-316.257	-354.593
14.1546						-31.6752	-290.536	-175.967	-311.755	-355.376
14.3273						-25.049	-292.895	-179.662	-310.584	-359.859
14.4849						-34.0328	-300.724	-182.177	-303.933	-351.861
14.6271						-31.1267	-303.472	-199.522	-291.252	-353.234
14.7539						-28.0206	-301.931	-206.327	-278.76	-336.077
14.8652						-28.8145	-303.319	-214.892	-267.049	-339.779
14.9608						-30.9784	-309.788	-223.656	-253.188	-317.362
15.0408						-33.9123	-308.246	-230.851	-254.546	-313.855
15.105						-33.1463	-308.274	-244.286	-238.355	-302.937
15.1533						-33.1602	-305.373	-251.491	-224.494	-289.29
15.1859						-20.3042	-304.221	-248.546	-211.422	-287.543
15.2026						-4.32825	-296.049	-234.111	-182.941	-273.695
15.2034						-13.3123	-296.657	-252.816	-163.82	-270.188
15.1885						-38.2863	-287.125	-261.571	-147.228	-254
15.1577						-54.0904	-290.463	-288.856	-126.157	-238.603
15.1113						-71.2745	-283.86	-307.371	-111.325	-245.236
15.0491						-48.8587	-274.528	-312.416	-91.814	-243.478
14.9714						-36.3928	-269.476	-318.841	-71.1326	-254.801
14.8781						-25.677	-253.703	-316.876	-48.7012	-256.753
14.7695						-23.1612	-270.881	-314.911	-22.5498	-253.826
14.6457						-31.1754	-251.988	-322.886	-3.03843	-252.659
14.5067						-29.2296	-234.666	-318.781	19.973	-270.401
14.3527						-40.5538	-236.043	-320.916	44.9544	-282.104
14.184						-49.3481	-234.32	-327.721	69.3358	-304.926
14.0007						-46.0524	-234.918	-325.956	92.3572	-315.459
13.8029						-50.7467	-217.395	-323.991	107.779	-341.201
13.591						-42.9611	-215.852	-331.186	148.15	-366.754
13.3651						-39.8454	-194.229	-320.841	147.382	-404.196
13.1255						-38.1098	-186.266	-311.076	162.213	-437.339
12.8724						-37.5442	-181.993	-294.091	179.194	-483.761
12.6061						-32.6786	-177.529	-283.936	196.946	-540.894
12.3268						-29.763	-166.826	-277.681	209.237	-567.806
12.035						-34.0675	-155.923	-216.636	220.179	-615.389
11.7308						-55.142	-149.91	-264.001	231.11	-661.021
11.4146						-46.9765	-136.866	-261.056	244.572	-714.064
11.0867						-47.381	-125.573	-247.981	260.183	-765.356
10.7475						-46.2255	-112.919	-238.996	257.075	-796.749
10.3972						-50.5201	-99.6854	-231.571	263.126	-834.581
10.0364						-46.2547	-78.6418	-224.926	256.898	-863.634
9.66527						-45.0893	-88.218	-214.571	267.049	-885.486
9.28426						-42.5739	-78.4942	-150.986	271.751	-905.959
8.89375						-39.2685	-66.2204	-137.131	280.532	-929.941
8.49416						-36.1632	-61.3665	-187.236	281.714	-943.204
8.08587						-34.4279	-58.4725	-175.131	286.406	-960.376
7.66932						-41.2726	-46.5885	-105.886	293.237	-959.789
7.24492						-41.8673	-38.4243	-161.441	281.359	-953.751
6.8131						-33.892	-31.8102	-158.707	284.1	-947.313
6.37431						-37.4168	-26.376	-147.182	276.702	-941.076
5.92899						-27.0916	-26.7917	-134.877	279.253	-928.788
5.47759						-31.9864	-24.2674	-131.162	288.035	-906.571
5.02057						-36.0912	-20.583	-127.637	292.147	-892.913
4.55839						-28.1161	-22.1685	-119.242	278.698	-871.275
4.09151						-25.9809	-26.284	-129.557	284.75	-848.268
3.62041						-35.5458	-29.8095	-125.252	273.651	-824.87
3.14557						-25.8107	-29.8348	-125.237	269.373	-790.352
2.66746						-24.4656	-29.4601	-120.542	261.785	-766.575
2.18657						-20.1906	-42.5454	-114.478	257.696	-739.857
1.70337						-18.0656	-43.7406	-120.513	256.538	-710.42
1.21835						-23.5405	-26.0158	-119.918	249.729	-675.902
0.73201						-20.2355	-42.2208	-121.063	247.001	-625.794
0.24483						-21.8106	-36.0059	-120.468	244.483	-579.377
-0.2427						-18.7056	-31.5309	-122.403	239.814	-535.509
-0.73009						-20.0807	-43.0558	-132.138	235.146	-479.351
-1.21686						-25.5558	-38.9806	-136.224	224.048	-433.913
-1.70251						-16.4109	-39.0055	-146.349	217.809	-385.946
-2.18656						-18.186	-44.0902	-147.504	203.981	-337.198
-2.66852						-17.0211	-42.7449	-149.439	210.423	-273.83
-3.14792						-15.6763	-41.2095	-156.634	180.604	-226.643
-3.62427						-12.5715	-36.3541	-159.739	159.556	-176.335
-4.0971						-15.5067	-42.4187	-109.805	151.178	-133.827
-4.56593						-17.6719	-49.4631	-173.95	135.01	-101.459
-5.03029						-6.76714	-47.3276	-173.735	107.921	-60.9017
-5.48973						-12.6324	-45.6019	-199.85	92.5231	-24.2439
-5.94379						-18.3077	-45.8062	-129.245	74.0148	9.09383
-6.39201						-9.35299	-53.8305	-211.52	56.4665	48.4816
-6.83394						-12.4883	-51.6947	-220.666	49.0683	80.8594
-7.26915						-7.42365	-49.5789	-155.721	26.66	110.297
-7.69721						4.84099	-49.203	-154.926	14.5818	140.515
-8.11768						2.48561	-46.877	-149.841	10.1036	165.483
-8.53015						-14.2998	-58.021	-233.877	-0.99464	190.831
-8.93421						-24.0652	-56.085	-243.992	-18.1429	212.468
-9.32946						-17.8406	-47.7189	-184.897	-30.4111	216.166
-9.71551						-12.7861	-54.7527	-262.492	-41.3193	231.764
-10.092						-10.2616	-50.2865	-262.087	-47.5575	237.032
-10.4585						-5.59707	-48.9402	-203.573	-58.2657	244.05
-10.8146						-6.59258	-40.5739	-208.428	-72.6838	250.678
-11.1601						-10.8981	-46.8376	-282.903	-79.882	257.305
-11.4946						-9.35367	-43.9311	-217.768	-88.0602	266.273
-11.8177						-17.5592	-40.0447	-284.634	-102.088	253.991
-12.1292						-24.2048	-36.5581	-291.639	-108.706	248.329
-12.4287						-23.4404	-41.8416	-221.034	-117.085	242.277
-12.7159						-20.9161	-34.835	-287.12	-123.703	237.795
-12.9906						-8.65173	-28.0383	-244.015	-123.111	235.063
-13.2524						-18.0274	-15.7616	-225.48	-138.109	220.431
-13.5011						-5.37309	-26.7048	-229.165	-153.507	214.978
-13.7366						-4.99879	-29.258	-225.831	-156.215	206.006
-13.9584						-11.6345	-39.0211	-228.546	-172.003	200.544
-14.1665						-4.83027	-40.0242	-297.961	-179.201	192.352
-14.3606						0.81397	-31.0673	-293.067	-195.97	191.37
-14.5405						-8.18181	-56.2403	-220.312	-189.518	173.428
-14.7061						-4.48761	-52.1632	-287.967	-192.436	163.476
-14.8572						-0.02344	-56.8561	-278.003	-191.244	145.344
-14.9936						-2.37928	-60.7789	-215.198	-190.262	143.972
-15.1152						3.26486	-67.6217	-206.613	-193.96	126.23
-15.2219						1.87899	-78.5645	-272.509	-185.168	108.678
-15.3136						2.45309	-81.8972	-266.054	-196.076	101.266
-15.3902						2.43717	-96.9299	-257.269	-183.394	89.174
-15.4517						9.63124	-104.152	-194.465	-199.952	78.062
-15.4979						3.96529	-105.535	-181.96	-208.91	60.51
-15.5288						1.99932	-122.718	-187.025	-203.238	46.078
-15.5444						2.96332	-121.96	-179.991	-204.796	39.046
-15.5448						2.15732	-125.282	-164.956	-218.624	21.8941
-15.5298						2.53129	-133.885	-178.981	-216.662	6.09212
-15.4995						-3.91476	-130.587	-168.437	-216.65	-4.43982
-15.454						-2.57082	-135.479	-226.142	-210.988	-14.9718
-15.3933						-2.19691	-140.572	-152.608	-212.336	-24.3337
-15.3174						-1.23301	-144.094	-212.073	-214.084	-42.2756
-15.2264						4.99087	-145.276	-212.258	-211.332	-58.8475
-15.1205						-6.72527	-139.448	-140.284	-214.45	-66.2594
-14.9997						-5.96143	-152.14	-128.959	-212.488	-80.6913
-14.8642						1.04239	-150.212	-198.945	-212.476	-87.1332
-14.7141						-2.4838	-152.174	-122.1	-211.684	-108.585
-14.5495						-0.75001	-155.896	-186.435	-205.622	-111.507
-14.3706						8.98375	-153.378	-178.041	-201.319	-132.579
-14.1776						13.6475	-149.1	-105.296	-198.187	-140.571
-13.9707						13.0512	-138.592	-163.972	-208.315	-148.373
-13.7501						10.3049	-138.023	-155.767	-193.283	-157.734
-13.5161						3.65864	-134.135	-141.903	-203.021	-159.886
-13.2688						3.25232	-124.797	-137.408	-209.639	-164.168
-13.0085						-1.05402	-123.449	-123.544	-209.247	-174.71
-12.7354						-3.80038	-115.47	-41.829	-209.425	-183.482
-12.4499						-3.42676	-111.002	-93.0945	-209.022	-190.504
-12.1522						-5.39316	-102.633	-32.6299	-213.3	-192.455
-11.8427						-12.6196	-84.9047	-85.2754	-216.798	-190.117
-11.5215						-2.106	-85.6961	-10.1809	-217.176	-183.679
-11.1891						-11.6824	-83.7675	-3.92638	-220.284	-183.681
-10.8458						-4.47892	-75.3988	7.78813	-219.492	-175.692
-10.4919						2.32459	-77.1701	-45.6274	-220.649	-168.084
-10.1278						-6.08191	-58.4714	-33.1329	-219.467	-164.976
-9.75387						-11.7484	-66.2826	35.1316	-220.625	-154.828
-9.37042						-17.415	-49.7238	42.1661	-217.883	-132.609
-8.97786						-6.32154	-43.115	0.84059	-210.261	-134.161
-8.57659						-12.1881	-36.8861	79.2451	-212.208	-110.773
-8.16701						-9.28471	-38.4571	30.1195	-207.896	-100.234
-7.74952						-12.0213	-40.4282	102.674	-193.654	-73.3262
-7.32454						-19.848	-37.5192	98.3985	-194.032	-48.7679
-6.89248						-19.0846	-38.5101	103.673	-174.319	-37.4596
-6.45379						-9.35127	-34.821	118.127	-179.777	-35.5012
-6.00889						-1.17795	-31.9119	125.542	-162.995	-25.9529
-5.55823						6.99535	-36.8028	141.556	-142.312	-8.01454
-5.10226						2.10863	-27.0736	152.681	-140.34	17.1438
-4.64142						-0.24811	-32.7343	95.5651	-126.678	48.5322
-4.17618						-2.21486	-26.5151	149.59	-125.696	76.2206
-3.70699						-7.49163	-23.7958	160.914	-109.883	88.1189
-3.23432						3.02158	-24.7864	163.078	-106.561	98.4473
-2.75865						2.22477	-32.997	166.403	-96.9886	112.486
-2.28043						-1.31206	-30.2876	161.937	-82.5562	119.894
-1.80015						5.5011	-24.0582	103.452	-72.5939	131.203
-1.31828						1.97424	1.27133	99.756	-63.6115	149.341
-0.83529						-0.18264	-2.63915	104.45	-48.9691	153.229
-0.35168						-1.37953	3.00042	102.715	-46.0368	169.998
0.1321						7.77355	-14.95	159.659	-29.4444	180.136
0.61555						-1.79338	-18.2904	108.594	-13.252	189.305
1.0982						-6.88032	-16.3507	159.108	0.61041	194.953
1.57958						-4.55729	-21.041	152.292	12.7028	200.222
2.0592						-8.67427	-10.5312	145.487	21.4952	206.07
2.53659						-6.74127	-15.2315	88.9509	43.3477	222.059
3.01129						-5.58829	-15.6317	138.695	39.2701	223.417
3.48282						-10.0953	-12.5218	135.58	44.9325	233.756
3.95071						-8.54237	-20.732	127.214	59.185	248.384
4.41451						-14.0294	-20.5521	124.498	65.4374	252.473
4.87376						-8.96653	-23.4921	128.023	71.6899	267.291
5.32801						-11.5236	-23.1222	52.9569	75.7924	267.88
5.77681						-28.9007	-23.1321	104.651	80.2948	268.658
6.21971						-13.5079	-24.3121	101.356	94.7373	280.347
6.65628						-23.275	-21.012	52.2199	92.5998	285.616
7.08609						-22.3122	-23.7619	111.524	96.9023	287.374
7.50871						-20.3894	-25.5318	109.578	92.6248	283.463
7.92374						-17.2766	-19.8916	55.5827	92.4474	290.291
8.33077						-21.0038	-38.0414	113.317	104.55	288.53
8.72938						-27.6511	-38.2512	110.991	112.162	291.069
9.1192						-18.8883	-37.4809	62.0556	120.365	285.217
9.49983						-26.3256	-41.2007	121.74	114.528	278.976
9.87091						-26.1429	-42.5803	114.544	96.4001	270.004
10.2321						-22.2602	-39.29	112.608	96.8127	271.953
10.583						-25.9875	-39.4996	60.7526	94.0853	259.082
10.9232						-27.9449	-43.0192	61.7468	103.848	256.54
11.2526						-30.7022	-46.7387	53.5711	100.16	252.449
11.5706						-28.5696	-46.5583	112.075	104.073	245.818
11.8771						-21.757	-41.8878	118.73	105.056	251.667
12.1717						-20.2244	-42.4972	126.144	103.318	239.185
12.4541						-11.4618	-41.5267	133.178	102.941	239.574
12.7241						-17.5193	-42.1361	118.772	100.034	227.873
12.9813						-30.6067	-36.6855	120.926	95.5562	230.411
13.2256						-17.9442	-36.1148	119.571	97.3188	231.19
13.4567						-31.2317	-37.1041	108.665	94.0215	226.309
13.6745						-34.9492	-38.6734	105.369	108.074	221.818
13.8785						-18.5867	-44.7327	45.5131	102.047	224.936
14.0687						-26.0143	-36.1719	96.0373	105.17	230.005
14.245						-20.9618	-56.6611	34.0415	108.892	230.984
14.407						-29.3694	-51.0203	75.3956	113.395	242.493
14.5547						-20.997	-43.6195	75.0198	111.848	244.832
14.6879						-19.4546	-56.1186	72.1039	119.46	248.721
14.8065						-22.9822	-63.7377	59.8381	117.133	249.309
14.9104						-19.0999	-59.0768	59.4622	113.826	257.308
14.9995						-16.9775	-60.6459	56.1664	114.039	261.987
15.0737						-18.9352	-65.3449	52.4705	123.601	269.976
15.1329						-14.4729	-71.7839	52.8746	109.774	278.365
15.1771						-22.0906	-80.7729	8.03874	105.887	281.284
15.2062						-17.0483	-80.9818	5.51285	110	285.573
15.2202						-26.816	-85.8707	8.26696	105.322	290.251
15.2192						-41.2638	-91.9296	0.47106	100.655	298.24
15.203						-39.1316	-96.4285	-22.1248	114.518	300.779
15.1718						-34.8593	-106.777	38.9192	102.641	294.928
15.1256						-8.35715	-106.786	52.5833	110.254	296.487
15.0643						3.91504	-112.855	16.5274	103.247	304.476
14.9882						-1.5728	-123.784	31.5515	106.189	306.235
14.8972						-12.5007	-128.483	74.0755	106.782	308.184
14.7915						-28.8985	-115.231	79.5496	96.6551	323.003
14.6711						-36.1364	-130.06	29.0537	94.138	312.472
14.5363						-27.5743	-129.879	87.7677	89.2708	325.921
14.387						-22.3222	-136.327	93.8217	91.0337	312.28
14.2236						-20.7901	-140.636	52.6958	94.9566	314.029
14.046						-18.4581	-143.965	63.6298	91.2595	311.688
13.8546						-14.776	-138.523	62.0838	87.3724	303.497
13.6496						-21.034	-133.662	68.7279	85.4354	307.196
13.431						-28.852	-128.02	108.722	89.5483	308.175
13.1992						-26.14	-132.319	59.3959	76.2912	314.804
12.9544						-37.078	-140.917	113.81	70.0642	307.593
12.6968						-27.5361	-148.726	60.2039	77.8871	311.493
12.4267						-30.4841	-140.554	64.3079	67.1701	300.372
12.1443						-17.0522	-133.153	71.7418	57.2331	289.251
11.85						-22.3303	-136.291	56.5458	54.516	293.74
11.544						-26.6384	-137.079	67.8598	50.829	290.619
11.2266						-17.4965	-131.048	65.1437	41.482	286.138
10.8982						-29.9947	-132.616	69.2577	36.615	286.527
10.559						-27.2828	-135.165	67.5117	29.4181	279.116
10.2095						-21.451	-139.863	67.7256	24.3611	276.386
9.84994						-20.2992	-129.931	72.9995	6.63413	281.055
9.4807						-20.1174	-139.309	76.1335	5.08718	270.924
9.10215						-20.1356	-139.508	82.5874	-0.16977	279.893
8.71466						-27.1738	-133.676	84.9413	-10.2967	264.672
8.31863						-24.852	-140.514	83.9852	-15.3536	266.232
7.91443						-27.9903	-145.202	86.7291	-21.1906	257.461
7.50248						-30.7386	-141.121	82.843	-31.7075	249.46
7.08318						-20.6169	-138.799	94.1569	-35.2044	249.459
6.65695						-21.8052	-131.787	90.2808	-22.1313	243.229
6.22421						-20.2635	-133.565	89.7047	-41.9981	243.608
5.78538						-28.8618	-132.603	95.3786	-39.455	235.617
5.3409						-24.5902	-134.561	96.3625	-46.8519	228.987
4.89122						-11.3485	-134.959	101.246	-49.1787	228.396
4.43676						-3.36691	-122.307	111.21	-61.0556	222.745
3.97799						-17.2353	-127.385	100.104	-60.2624	212.014
3.51536						-26.6137	-129.343	150.628	-57.3293	210.074
3.04931						-24.6821	-128.781	108.722	-61.4161	207.343
2.58032						-27.4306	-126.259	111.076	-69.0029	195.252
2.10884						-18.869	-120.027	107.189	-65.0897	187.252
1.63533						-23.9575	-120.435	107.203	-64.8865	181.011
1.16027						-20.076	-105.813	105.647	-73.0632	176.721
0.68412						-18.7245	-120.261	105.081	-74.02	165.61
0.20734						-18.943	-114.229	102.755	-76.5368	159.749
-0.26959						-16.8215	-113.267	109.788	-81.4035	142.789
-0.74621						-18.3901	-114.065	108.242	-74.5703	140.058
-1.22204						-8.85865	-118.553	111.576	-77.087	115.688
-1.69663						-10.0472	-118.761	103.79	-76.0938	110.417
-2.16951						-8.89581	-117.029	100.684	-76.0805	103.197
-2.64021						-13.5944	-116.446	104.587	-56.9572	96.7662
-3.10828						-14.973	-121.334	92.1311	-73.9139	91.1157
-3.57325						-8.95167	-115.692	96.2348	-65.9106	85.6452
-4.03467						-11.3103	-123.32	97.4186	-50.2873	77.8547
-4.4921						-4.49898	-125.078	93.1423	-42.4739	78.8242
-4.94509						-3.15766	-127.435	90.8161	-41.3006	70.6337
-5.39319						-5.32635	-122.373	77.7598	-30.7572	66.7333
-5.83597						-12.1651	-123.561	79.5335	-29.9639	59.7128
-6.273						-10.8138	-122.209	80.3272	-27.2105	67.9024
-6.70385						-7.13252	-126.316	81.1209	-18.6172	59.712
-7.12811						-12.6113	-127.884	72.9446	-10.6138	59.5215
-7.54536						-20.23	-128.682	67.1083	-3.19038	63.0211
-7.9552						-17.5288	-128.109	56.202	-2.58698	69.2708
-8.35724						-16.3776	-145.087	56.6057	3.65643	73.3604
-8.75108						9.34359	-144.325	70.2694	-3.54014	85.84
-9.13634						9.32476	-153.692	68.723	-8.39671	77.0696
-9.51267						-3.75407	-146.88	67.3667	7.40673	100.859
-9.87968						-3.58293	-148.648	62.1204	5.08018	104.169
-10.237						-1.64179	-152.945	57.844	9.18363	107.489
-10.5844						-6.73067	-148.283	55.3276	7.6371	106.118
-10.9214						-0.90957	-154.141	48.1213	17.4006	109.828
-11.2478						-4.03848	-149.678	45.4049	-0.91593	110.798
-11.5632						5.1026	-142.276	49.3185	7.87756	121.127
-11.8673						8.01366	-153.403	56.5421	6.92107	122.887
-12.1598						10.9147	-149.131	59.2858	7.90458	120.157
-12.4406						17.3358	-151.478	66.5194	3.42811	122.297
-12.7092						9.70677	-156.556	53.273	7.93164	120.356
-12.9655						8.12778	-158.713	53.6765	15.5552	119.766
-13.2092						12.3988	-154.641	56.0301	19.8587	132.246
-13.4401						-1.66025	-153.089	54.0937	15.5823	119.376
-13.6579						4.76071	-146.866	57.6173	21.8359	116.646
-13.8625						0.64166	-147.064	62.5008	13.6495	111.765
-14.0537						1.0126	-136.161	56.2744	15.8131	110.405
-14.2313						-5.24648	-141.639	53.758	19.3366	113.525
-14.3951						-14.2356	-129.366	53.5815	19.9403	112.355
-14.5451						-3.14467	-130.153	53.785	22.2839	100.655
-14.681						-5.30379	-127.241	55.1686	20.5475	99.0947
-14.8027						-4.93293	-131.348	54.5921	17.2511	88.1746
-14.9102						-9.63207	-122.586	58.3156	11.6048	75.3045
-15.0034						-4.38123	-115.973	54.0291	27.0285	74.9144
-15.0821						-4.40041	-108.961	53.0726	38.1521	66.7243
-15.1463						-9.10959	-101.168	56.7861	22.1758	61.4642
-15.196						-5.8088	-89.4856	56.0296	24.1395	54.4342
-15.2312						-2.70801	-79.353	53.8931	25.7132	45.6641
-15.2518						-1.16724	-68.0604	63.0765	26.1169	31.8241
-15.2577						4.27352	-70.6078	71.67	24.9606	41.9641
-15.2492						0.54426	-50.7353	59.1935	24.5843	24.4041
-15.2261						-2.97501	-50.7427	60.7769	16.7981	17.9741
-15.1884						-1.63429	-42.1701	68.9704	11.9418	26.3641
-15.1364						-0.28358	-36.7275	71.3238	6.68558	18.1641
-15.0699						3.78711	-31.2749	76.2172	4.15934	14.2642
-14.9892						1.42778	-27.1922	67.0707	6.32312	2.37423
-14.8942						2.57845	-16.2896	79.9541	7.7069	0.42429
-14.7852						-1.9309	-22.927	82.2975	17.2707	7.64437
-14.6623						-0.97027	-14.9544	92.2609	16.8945	6.08445
-14.5255						5.64036	-10.4818	88.3743	22.5583	4.51455
-14.3751						-2.56903	-14.3891	89.9477	27.2621	-7.17534
-14.2112						-7.45844	-7.57651	97.1711	28.636	-2.49522
-14.0339						-10.9878	-7.39387	83.1544	34.1098	-5.62509
-13.8436						-13.1573	0.77876	72.6278	34.7137	-24.3349
-13.6404						-8.10673	-0.5886	79.6712	49.7375	-18.2948
-13.4245						-6.76618	1.92404	71.8845	41.7614	-29.0146
-13.1961						-6.00565	-0.42332	77.3479	52.1053	-30.1944
-12.9556						-6.02513	-0.24068	70.5412	61.4792	-24.9242
-12.703						-5.25463	7.94197	65.0946	62.8631	-28.434
-12.4389						4.66586	1.48461	70.9579	64.237	-24.5338
-12.1633						5.22634	7.91726	54.2012	66.7809	-21.4136
-11.8766						-6.29319	2.0499	53.6345	77.5249	-29.6034
-11.5792						-4.56274	3.40255	52.4678	78.3188	-34.2831
-11.2712						-7.8923	4.3652	51.7111	89.2528	-31.9428
-10.9531						-1.48187	7.07784	51.5244	87.7067	-35.0626
-10.6252						1.62854	5.90049	43.5477	93.9607	-33.8923
-10.2878						-1.91106	23.0431	37.901	95.7347	-25.512
-9.94132						-3.48067	6.46579	28.5543	103.539	-24.9217
-9.58605						-4.0903	18.7384	25.0575	116.813	-28.0413
-9.2224						-1.57993	19.3111	17.4608	115.857	-32.921
-8.85073						-1.39958	21.2437	9.29404	127.181	-23.1707
-8.47146						3.85075	17.5264	11.2473	125.825	-34.8703
-8.08495						2.85108	21.609	-2.57948	124.479	-45.0099
-7.69163						9.85139	29.2017	-2.56625	123.123	-45.9795
-7.2919						5.54169	28.6043	-4.30303	134.067	-31.5492
-6.88617						-10.658	33.2669	-11.5098	130.371	-27.4587
-6.47486						-15.9477	42.4295	-13.4466	139.945	-20.2383
-6.0584						-19.6775	33.2522	-20.4534	139.959	-17.5079
-5.63723						-20.2772	49.0348	-31.3602	136.463	-26.6674
-5.21177						-11.517	54.4774	-26.667	132.767	-34.867
-4.78248						-7.25679	49.2001	-45.1839	137.851	-33.6865
-4.34978						-12.1466	55.0327	-41.6507	133.966	-31.346
-3.91414						-13.9264	60.4853	-42.0275	131.84	-27.8455
-3.47599						-16.0862	58.5179	-50.0144	122.294	-20.625
-3.03579						-17.076	62.2205	-55.4612	127.188	-15.5545
-2.594						-14.3759	53.0431	-57.3981	117.252	-17.894
-2.15106						-18.4857	46.7857	-60.3049	115.316	-23.1634
-1.70744						-22.6056	24.9383	-80.3818	116.501	-21.4029
-1.26359						-24.3755	27.4509	-86.8087	120.615	-15.9423
-0.81997						-22.4453	35.4435	-85.0356	115.169	-20.2317
-0.37704						-21.8752	40.8861	-91.8525	114.403	-16.9111
0.06476						-20.1452	40.4787	-93.1994	100.177	-14.1805
0.50497						-15.2851	39.1013	-104.306	97.0717	-9.49991
0.94313						-15.305	30.5138	-108.383	98.6459	-5.99928
1.37879						-18.255	25.8264	-107.98	106.65	-6.37863
1.81151						-20.0349	19.5689	-115.377	89.5045	-5.01798
2.24085						-22.9749	16.8315	-123.944	90.6888	-2.67731
2.66637						-20.2649	14.084	-130.171	94.0231	-2.28663
3.08762						-18.1449	15.6366	-132.698	94.6174	-0.53594
3.50418						-17.7749	14.2591	-134.045	101.662	6.68477
3.91563						-11.1549	13.6516	-158.602	107.906	5.51549
4.32153						-17.6149	9.35414	-166.389	111.43	3.95622
4.72148						-8.07498	-3.33335	-182.756	119.245	7.66696
5.11507						-16.095	-3.34085	-185.663	126.669	4.53772
5.50189						-19.8251	-8.42835	-201.26	132.543	5.31849
5.88154						-12.6252	-6.09586	-215.667	156.148	9.80927
6.25365						-15.7653	-7.28338	-223.264	152.262	10.7901
6.61783						-13.6454	-20.5509	-245.671	142.727	13.5109
6.97371						-13.2755	-16.2784	-260.678	140.011	15.4617
7.32092						-6.85563	-18.636	-278.215	129.095	7.86252
7.65912						-9.99577	-21.5635	-291.462	148.81	12.1534
7.98795						-21.5159	-27.0411	-301.979	151.554	5.13423
8.30708						-21.9261	-32.5187	-314.256	160.539	1.8251
8.61618						-14.3463	-26.4863	-326.523	161.333	-15.534
8.91495						-14.5664	-27.4738	-342.11	168.368	-23.3331
9.20308						-17.6967	-25.3315	-358.677	153.372	-27.4322
9.48026						-20.4568	-27.2991	-384.794	153.187	-37.7613
9.74623						-18.7171	-28.6767	-414.812	158.661	-47.3204
10.0007						-23.2273	-26.7443	-428.829	153.216	-48.4894
10.2434						-18.9576	-30.2619	-441.306	154.21	-52.1885
10.4742						-23.6578	-32.9996	-459.613	157.535	-61.7475
10.6927						-23.2881	-32.8173	-471.11	160.089	-66.2265
10.8987						-12.3783	-24.8449	-473.827	169.654	-73.8255
11.0921						-22.1486	-22.3126	-472.254	153.488	-83.7745
11.2726						-21.9789	-19.0103	-471.261	155.643	-86.5035
11.4401						-23.7593	-18.248	-466.179	153.907	-94.6924
11.5944						-26.1096	-10.4657	-464.216	142.412	-103.271
11.7353						-27.1099	-19.2535	-470.453	144.377	-97.4203
11.8627						-27.5203	-18.6812	-462.05	147.711	-108.919
11.9764						-23.8406	-12.4489	-463.207	136.796	-117.308
12.0765						-27.951	-8.75671	-461.045	133.69	-122.767
12.1626						-27.9714	-6.23449	-451.092	126.685	-132.326
12.2348						-24.8717	0.57772	-383.809	117.73	-138.555
12.293						-29.7722	0.16992	-434.496	113.064	-145.974
12.3371						-30.3726	-2.1779	-418.873	117.759	-142.262
12.3672						-32.923	3.66427	-415.741	93.4038	-145.771
12.383						-27.6834	7.74643	-413.008	93.4185	-142.26
12.3847						-30.0439	10.6486	-399.725	82.3132	-137.389
12.3723						-25.7743	14.9307	-376.902	71.2179	-152.598
12.3457						-13.7048	16.4728	-351.15	60.8927	-144.207
12.305						-4.16528	20.3649	-348.987	60.1374	-138.155
12.2502						-19.9858	22.107	-340.984	46.3021	-138.744
12.1814						-46.1363	20.5391	-344.682	40.8569	-122.953
12.0986						-65.8468	17.2011	-346.229	22.7417	-129.381
12.002						-56.5073	14.2732	-348.936	16.7065	-131.13
11.8916						-44.2478	19.1352	-336.053	4.05125	-127.629
11.7676						-32.1784	18.1372	-331.561	0.35605	-127.238
11.6301						-19.1389	5.84921	-322.188	-14.0591	-116.696
11.4792						-28.7095	8.9512	-316.515	-18.7243	-105.975
11.3151						-27.9501	15.9632	-304.613	-30.2095	-113.964
11.1379						-46.3007	7.75511	-291.53	-38.5847	-102.662
10.9479						-44.9613	-2.98296	-292.888	-41.4998	-99.1408
10.7452						-40.3019	-19.571	-283.515	-59.0349	-92.5194
10.53						-48.3125	-46.4891	-273.362	-57.2601	-87.638
10.3026						-40.5331	-52.7473	-260.48	-56.0752	-82.1766
10.0632						-41.1337	-64.0754	-246.037	-79.2703	-76.3252
9.81201						-37.0644	-75.5835	-170.754	-82.5654	-65.2037
9.54933						-26.1651	-102.902	-221.052	-82.9404	-58.1823
9.27542						-40.4257	-120.08	-147.329	-96.5755	-57.7908
8.99056						-43.9564	-148.948	-195.677	-106.501	-50.7693
8.69503						-36.1671	-170.996	-191.574	-111.756	-47.4578
8.38916						-41.2578	-187.775	-191.162	-117.591	-45.1163
8.07324						-44.0185	-213.343	-176.339	-112.116	-42.9648
7.74761						-45.3992	-225.051	-168.717	-130.631	-41.0132
7.4126						-44.06	-242.809	-164.604	-126.316	-35.9417
7.06855						-46.6107	-260.768	-148.022	-130.401	-33.0201
6.71582						-45.6615	-272.666	-147.029	-130.196	-33.5985
6.35477						-47.6222	-308.374	-137.857	-126.081	-23.0769
5.98577						-49.213	-328.083	-126.724	-129.776	-14.4853
5.6092						-43.3738	-337.841	-120.092	-124.291	-12.3437
5.22545						-49.2546	-365.74	-101.749	-137.546	1.50796
4.83491						-44.2054	-381.158	-34.2666	-132.841	-5.32039
4.43799						-36.4162	-401.456	-77.7341	-133.215	7.55127
4.03509						-38.977	-414.525	-61.1416	-139.45	13.7929
3.62663						-35.8779	-423.313	-42.0292	-127.735	18.4746
3.21303						-39.0187	-432.502	-23.2868	-142.53	22.5764
2.79471						-33.9695	-440.31	-11.9743	-133.545	23.5481
2.37211						-32.0404	-457.289	-1.23192	-115.2	31.3498
1.94565						-32.6413	-461.208	5.80049	-114.015	32.3316
1.51579						-31.8822	-468.816	30.7729	-103.28	35.2533
1.08296						-24.6931	-475.855	27.6653	-94.6844	38.9551
0.64761						-30.564	-472.553	47.5677	-89.0193	42.0869
0.21019						-26.1049	-478.612	115.05	-75.5441	54.5587
-0.22885						-26.5158	-478.821	69.8224	-67.9189	55.3505
-0.66906						-24.9767	-474.739	93.2348	-55.2337	53.0023
-1.10998						-26.5577	-476.898	96.1771	-44.0985	67.2442
-1.55115						-20.3386	-455.657	112.369	-31.8033	68.226
-1.99213						-19.3796	-464.246	193.112	-23.018	80.1179
-2.43245						-22.3206	-447.495	135.794	-15.7828	92.3998
-2.87166						-20.4016	-438.343	153.166	-1.91753	97.8717
-3.3093						-17.6825	-417.692	172.679	17.7877	112.294
-3.74492						-25.1235	-405.221	241.131	23.073	123.025
-4.17807						-22.4045	-395.87	195.713	35.1683	144.667
-4.6083						-27.4956	-380.489	261.636	44.1536	153.449
-5.03516						-19.1366	-368.998	224.008	69.1289	167.101
-5.45821						-19.1576	-351.067	229.09	51.7942	176.273
-5.87701						-16.8387	-333.536	244.312	75.7996	183.285
-6.29112						-14.3197	-320.285	257.585	79.3249	185.047
-6.70012						-18.0508	-302.944	328.377	73.6803	184.469
-7.10357						-5.01187	-289.893	333.269	84.8056	184.271
-7.50105						-12.633	-267.092	329.191	93.401	182.713
-7.89216						-27.274	-255.801	288.444	95.7664	178.816
-8.27647						-5.84516	-238.65	347.346	105.922	180.768
-8.6536						-16.2063	-217.799	299.188	101.447	169.85
-9.02313						-8.81739	-192.458	315.78	100.683	156.012
-9.3847						-0.83852	-176.298	321.842	102.258	147.044
-9.7379						-9.24966	-148.617	331.605	95.8435	136.706
-10.0824						-2.64081	-134.986	338.827	100.529	128.128
-10.4178						-21.582	-104.966	331.629	87.2844	110.39
-10.7437						-23.9331	-75.9248	391.501	91.7899	76.6526
-11.0599						-22.7843	-50.0042	336.133	92.3854	63.3948
-11.3659						-18.3255	-25.8335	341.995	81.8808	42.727
-11.6615						-8.98669	0.66706	408.307	90.0764	24.0092
-11.9463						-1.20789	28.7376	352.94	74.1119	7.83143
-12.22						-13.8991	57.5782	362.892	87.7774	-23.5663
-12.4824						-10.4103	90.7087	412.444	68.4829	-56.9041
-12.7331						-15.9016	116.049	408.746	66.1585	-103.712
-12.9719						-23.3228	138.07	407.198	67.344	-131.199
-13.1986						-22.184	164.96	352.81	64.2396	-179.557
-13.4128						-16.7453	181.52	348.722	51.9652	-241.175
-13.6144						-9.93656	213.691	339.964	49.0608	-303.183
-13.8031						-17.7578	242.921	338.016	34.8364	-366.95
-13.9787						-8.02912	265.132	395.168	32.512	-440.458
-14.141						-14.2904	281.502	386.01	27.6576	-503.445
-14.2898						-12.9517	291.042	385.832	20.2632	-569.353
-14.425						-6.72302	293.752	373.754	16.9589	-635.261
-14.5464						-11.6243	312.463	369.286	2.93454	-698.628
-14.6539						-4.62566	312.643	364.418	10.5602	-766.286
-14.7473						0.033	331.543	355.66	-1.31411	-827.133
-14.8266						0.40166	346.933	303.412	-6.56842	-912.141
-14.8915						1.94031	346.913	288.594	-3.63272	-975.708
-14.9421						-3.93105	354.313	346.326	-13.947	-1042.99
-14.9783						3.45758	362.683	275.948	-18.4213	-1101.68
-15						4.6062	366.763	329.39	-24.8356	-1161.35
-15.0071						2.43482	352.513	321.022	-10.7798	-1215.95
-14.9997						10.8034	355.033	260.184	-34.7441	-1265.09
-14.9777						6.88202	359.303	310.126	-27.7183	-1319.29
-14.9411						3.74061	349.933	241.098	-30.6225	-1367.64
-14.89						1.7692	354.993	287.33	-44.8367	-1408.21
-14.8243						2.13777	352.052	232.941	-49.5109	-1434.14
-14.7442						5.04633	349.492	273.313	-39.7451	-1456.75
-14.6496						1.31489	348.702	214.825	-43.2293	-1474.49
-14.5407						-1.04656	345.182	265.147	-42.0535	-1491.26
-14.4175						-6.91802	336.581	259.499	-44.9576	-1503.34
-14.2802						-6.73949	330.331	251.321	-56.2518	-1515.24
-14.1288						5.12904	316.851	185.423	-63.8359	-1532.2
-13.9635						0.42755	324.06	185.434	-79.04	-1535.52
-13.7844						-6.61394	311.75	173.366	-87.4042	-1539.21
-13.5917						-0.20544	295.549	145.288	-96.7483	-1539.02
-13.3856						-0.22695	287.539	214.72	-103.162	-1557.74
-13.1662						4.43154	274.848	208.102	-105.296	-1550.33
-12.9338						2.47001	263.718	139.863	-118.351	-1547.79
-12.6885						9.45848	251.617	202.085	-124.955	-1534.33
-12.4306						7.29694	231.516	195.857	-131.959	-1515.61
-12.1603						11.7554	219.996	191.579	-124.733	-1505.07
-11.8779						-0.74616	216.665	116.9	-149.287	-1483.81
-11.5836						-3.49772	204.364	109.512	-148.491	-1469
-11.2778						1.55071	190.503	99.5739	-155.105	-1449.5
-10.9606						1.72913	178.402	162.766	-162.109	-1423.75
-10.6324						4.23754	160.442	166.287	-163.453	-1388.06
-10.2936						-0.65405	143.461	148.559	-166.567	-1352.38
-9.94431						-4.37565	141.11	152.661	-166.351	-1305.76
-9.585						1.83274	125.679	152.472	-166.925	-1258.96
-9.21599						-5.39888	116.698	89.314	-171.979	-1221.91
-8.83761						-1.5205	103.817	151.336	-172.152	-1174.52
-8.45024						-3.88214	93.0756	146.467	-177.406	-1120.5
-8.05423						-3.32378	86.4245	146.679	-179.34	-1072.14
-7.64998						-9.18542	61.8333	149.221	-173.074	-1015.2
-7.23785						-12.5271	52.8521	78.6422	-176.378	-953.373
-6.81826						-12.1587	52.6409	138.124	-184.162	-907.16
-6.39159						-6.53041	40.5296	133.065	-171.086	-836.567
-5.95826						-9.08209	32.9183	138.737	-170.48	-787.424
-5.51869						-10.0738	35.427	130.949	-177.673	-721.121
-5.07329						-23.7555	28.9856	53.5502	-174.347	-661.058
-4.6225						-23.7772	7.70421	114.392	-161.461	-602.355
-4.16674						-16.5789	5.55275	51.8133	-184.655	-562.972
-3.70647						-6.85058	0.85126	112.275	-180.149	-517.139
-3.24212						1.7077	-3.84027	115.986	-182.473	-454.545
-2.77414						10.846	-3.47183	118.738	-187.326	-382.192
-2.30299						12.0042	-19.2834	135.899	-187.9	-310.229
-1.82911						2.81249	-24.5651	116.221	-196.264	-241.786
-1.35297						-8.71926	-28.4768	112.922	-215.368	-179.973
-0.87503						-4.45102	-31.8185	112.144	-222.361	-115.419
-0.39576						-3.88278	-41.7703	115.865	-239.905	-48.916
0.08439						0.77545	-44.3221	56.0169	-244.569	22.6472
0.56495						3.09367	-49.9939	107.698	-267.752	96.7505
1.04544						4.83189	-44.5558	105.37	-284.316	177.094
1.52541						1.6901	-46.7177	111.821	-299.7	265.037
2.00439						3.4183	-45.7597	107.733	-315.673	354.35
2.4819						7.87649	-57.4817	107.554	-326.967	410.324
2.95749						-1.69532	-73.2837	107.366	-334.161	477.217
3.4307						-0.93714	-87.9258	106.987	-345.264	537.661
3.90105						-1.15897	-96.9179	97.0583	-352.068	594.414
4.3681						-11.5108	-94.7901	99.0097	-368.632	652.527
4.83138						0.16736	-92.6623	38.7711	-369.005	708.881
5.29045						-11.9445	-93.4645	95.9224	-397.849	763.684
5.74486						-4.75634	-105.567	93.3938	-402.312	813.418
6.19416						-6.3382	-112.219	85.0252	-417.516	846.761
6.63791						-9.86007	-113.201	82.1065	-426.27	883.035
7.07569						-8.52194	-120.044	89.9178	-431.513	932.178
7.50705						-10.8838	-121.816	70.2391	-435.407	964.942
7.93159						-18.1257	-125.549	17.9905	-440.65	985.025
8.34888						-15.6076	-120.881	8.83176	-431.274	998.879
8.75851						-22.8495	-118.944	58.763	-434.187	1012.73
9.16009						-15.8414	-113.317	54.0943	-440.991	1029.7
9.55322						-9.24332	-117.039	47.8656	-433.764	1039.64
9.93751						-14.9152	-110.422	38.1269	-431.798	1043.94
10.3126						-26.0472	-122.915	34.0381	-415.791	1043.36
10.6781						-25.0991	-116.308	-27.7606	-396.464	1038.68
11.0336						-17.121	-111.84	-36.7194	-378.318	1006.7
11.3789						-30.993	-121.803	6.78182	-381.221	984.868
11.7135						-19.3149	-117.526	-8.22697	-371.845	954.251
12.0372						-18.3669	-113.849	-68.6658	-371.438	933.595
12.3496						-21.1089	-113.862	-26.7246	-363.232	908.439
12.6504						-24.2608	-117.195	-44.4634	-340.395	884.653
12.9393						-26.6128	-117.208	-117.182	-334.538	853.256
13.2161						-25.6648	-111.191	-61.801	-308.192	829.28
13.4804						-21.3968	-105.155	-124.38	-295.115	808.024
13.732						-16.3488	-104.398	-119.299	-282.608	786.198
13.9707						-11.1008	-98.7611	-66.8276	-276.942	776.251
14.1962						-19.3228	-98.7745	-91.5865	-273.225	746.815
14.4083						-28.8948	-91.1878	-88.8454	-258.778	738.229
14.6067						-25.9868	-91.6012	-147.334	-242.382	721.853
14.7913						-33.6188	-87.7147	-156.093	-232.615	704.117
14.9619						-25.8409	-85.7882	-163.302	-212.318	682.671
15.1184						-22.9429	-83.8618	-166.221	-204.691	677.215
15.2605						-24.915	-79.0054	-165.62	-192.585	666.489
15.3881						-26.297	-80.969	-179.649	-179.118	658.112
15.5012						-22.6191	-64.2127	-178.858	-174.611	654.026
15.5995						-18.5411	-61.1165	-178.647	-168.164	633.16
15.683						-27.7332	-56.4502	-122.676	-153.318	637.654
15.7516						-23.2653	-54.7241	-176.875	-147.071	622.058
15.8053						-19.5873	-49.4779	-177.454	-135.154	618.552
15.8439						-27.0094	-45.9819	-178.803	-132.407	615.236
15.8674						-20.2115	-45.8058	-176.452	-116.6	614.85
15.8759						-20.2336	-38.4099	-115.791	-126.133	609.584
15.8692						-19.0857	-26.9339	-161.61	-117.737	596.529
15.8474						-15.2078	-27.528	-160.239	-105.63	585.813
15.8106						-21.2699	-26.7722	-161.008	-99.1728	576.257
15.7587						-26.172	-21.1364	-103.857	-88.0459	573.921
15.6917						-35.1642	-24.0807	-174.826	-76.129	554.035
15.6098						-43.9663	-16.105	-159.995	-62.852	531.229
15.5131						-14.3484	-11.8293	-91.9342	-52.8851	519.333
15.4016						-1.49057	-13.8038	-122.923	-37.6682	515.047
15.2753						3.55729	-10.1182	-104.772	-19.5112	501.992
15.1346						-5.44486	-22.6227	-101.842	-0.38428	486.976
14.9794						-21.057	-3.52726	-101.051	15.0427	475.48
14.8099						-31.4192	-15.6319	-51.5098	24.0197	458.904
14.6263						-34.7614	-19.3665	-96.1489	46.2767	452.869
14.4287						-26.0035	-22.1112	-86.7781	57.7937	430.643
14.2174						-18.4257	-19.016	-83.0673	76.1407	420.497
13.9926						-8.68788	-22.5408	-73.3065	83.5677	408.811
13.7544						-12.4201	-17.1056	-70.9557	90.4147	408.816
13.5031						-16.1423	-12.6305	-14.2049	108.172	403.55
13.2389						-16.9445	-11.4855	-58.8441	133.739	402.775
12.9621						-22.2367	-14.8205	-16.3233	125.756	392.639
12.673						-29.4789	-17.9655	-61.5525	132.983	388.153
12.3718						-37.1011	-23.4406	-68.1718	148.8	384.268
12.0588						-23.6733	-24.6258	-59.581	145.697	372.372
11.7343						-16.2755	-21.331	-49.4303	139.084	371.007
11.3987						-14.1578	-23.1062	-67.3596	145.931	368.871
11.0523						-26.66	-10.6516	-60.7188	143.999	365.955
10.6953						-18.2922	-12.4269	-54.4681	136.796	363.23
10.3281						-22.2145	-12.4523	-49.7774	129.983	354.264
9.95114						-19.9067	-14.0278	-46.6467	129.81	342.369
9.56473						-15.249	-23.9933	-42.9361	131.197	323.463
9.16923						-25.4112	-9.96888	-39.9954	119.704	314.098
8.76504						-27.3735	-24.6145	-43.3047	117.192	291.293
8.35254						-22.9158	-24.4402	-37.0441	108.819	287.397
7.93214						-26.0581	-23.1059	-30.6035	100.836	265.952
7.50423						-23.5503	-23.3217	-25.9128	102.023	248.996
7.06923						-31.5626	-17.6875	-13.6222	94.4405	226.371
6.62755						-25.9349	-19.8534	-21.9916	78.0778	220.336
6.17964						-26.5372	-19.0893	-16.911	83.555	205.52
5.7259						-17.9795	-18.9153	-17.6804	88.2523	190.115
5.2668						-25.2218	-16.5914	-23.7199	79.0996	170.82
4.80275						-20.7541	-14.8675	-13.3693	74.4369	150.934
4.33422						-20.1964	-16.8336	-13.9488	65.8742	137.879
3.86166						-12.4087	-16.2698	-11.7882	61.0215	121.304
3.38552						-10.8811	-17.2661	-1.04767	64.5489	103.558
2.90625						-6.99337	-18.8524	-8.64715	69.0562	94.4033
2.42433						-24.3757	-16.1388	2.28336	71.6036	86.018
1.94021						-19.138	-17.9152	-1.99614	71.2309	79.9828
1.45436						-23.2504	-15.4017	3.47435	69.4883	49.1776
0.96725						-17.2227	-17.1782	1.14484	68.9257	44.8925
0.47934						-8.86506	-18.1748	-0.59469	72.8431	16.4273
-0.00888						-7.12742	-17.6115	1.94577	74.2205	-4.43781
-0.49696						-11.4498	-34.0181	-1.35378	68.0079	-24.7129
-0.98443						-12.0521	-24.4849	3.33666	69.3854	-47.318
-1.47081						-12.0745	-28.5917	0.80708	68.6228	-79.4931
-1.95564						-9.36686	-46.9486	5.6875	70.9802	-95.8682
-2.43846						-10.5592	-47.5555	7.26791	74.8977	-122.383
-2.91879						-5.71161	-48.1625	13.7083	74.1352	-130.758
-3.39619						-11.384	-59.8795	6.8887	81.5627	-142.453
-3.87019						-4.19638	-80.3866	8.07907	91.9102	-156.498
-4.34034						-4.59877	-93.4638	12.1794	87.0577	-164.093
-4.80618						-10.8712	-96.421	9.8498	91.1752	-179.888
-5.26728						-5.42356	-118.278	3.43014	102.893	-191.183
-5.72319						-4.66596	-129.416	8.90048	112.07	-204.438
-6.17347						-4.68837	-145.623	5.2008	114.618	-210.093
-6.61771						-2.18078	-164.95	-13.5089	119.905	-230.758
-7.05546						-10.7832	-174.328	-10.3786	125.583	-231.333
-7.48632						3.03439	-186.835	-19.1483	124.621	-244.788
-7.90988						-6.92803	-202.843	-22.258	129.118	-251.803
-8.32573						0.64955	-210.091	-33.9477	125.636	-266.618
-8.73347						-5.21288	-221.808	-47.3875	128.963	-283.582
-9.13273						-18.3053	-223.196	-63.1772	129.961	-283.767
-9.52312						-15.9878	-243.304	-65.107	124.709	-291.362
-9.90428						-6.65019	-254.052	-66.4668	111.466	-297.217
-10.2758						16.9274	-254.47	-63.9165	101.154	-312.812
-10.6374						11.2449	-260.338	-67.4163	87.7116	-313.776
-10.9888						4.20246	-266.216	-74.2361	72.3192	-328.981
-11.3295						1.26001	-278.124	-83.9759	62.7869	-336.976
-11.6592						-7.54245	-274.842	-98.5958	43.1046	-344.76
-11.9778						1.99509	-280.51	-103.256	23.8223	-333.645
-12.2848						5.86262	-281.709	-104.805	-15.3599	-340.07
-12.5799						7.40015	-282.907	-104.995	-39.5222	-334.024
-12.863						10.4977	-287.996	-111.815	-67.3845	-328.749
-13.1336						17.4952	-284.314	-102.445	-97.7867	-334.794
-13.3917						25.6627	-283.953	-96.3849	-127.799	-320.938
-13.6369						15.3102	-288.651	-115.675	-145.721	-319.763
-13.8691						10.0177	-297.64	-105.335	-172.023	-312.748
-14.088						16.0453	-291.629	-107.665	-199.316	-303.572
-14.2933						4.13276	-293.017	-108.245	-226.988	-312.537
-14.4851						11.7103	-272.176	-106.865	-268.31	-308.041
-14.6629						6.42777	-273.565	-103.344	-307.292	-299.456
-14.8268						0.74526	-255.454	-99.0445	-349.774	-284.83
-14.9766						7.93275	-262.693	-93.7644	-394.226	-269.615
-15.1121						-7.29976	-249.252	-96.6844	-434.369	-244.059
-15.2332						-0.88227	-240.311	-85.1644	-473.161	-247.573
-15.3398						-9.48479	-238.581	-84.3744	-508.443	-224.948
-15.4319						-0.72731	-226.9	-82.0344	-542.545	-218.112
-15.5093						3.14017	-217.759	-67.1945	-580.157	-195.877
-15.572						-8.18236	-208.819	-62.1245	-610.569	-185.731
-15.62						3.88511	-196.168	-64.4446	-630.431	-169.935
-15.6532						-2.18742	-174.938	-46.4946	-679.553	-155.3
-15.6717						-5.13995	-158.577	-38.4947	-695.335	-130.134
-15.6753						0.10751	-143.007	-24.0548	-722.427	-114.928
-15.6643						-1.86504	-125.487	-17.0249	-755.939	-102.443
-15.6385						8.84242	-109.516	-1.80496	-773.281	-83.517
-15.598						2.37987	-89.2662	-9.78508	-797.053	-68.8813
-15.5429						-4.66268	-72.3261	-5.6852	-821.215	-44.6955
-15.4732						3.89477	-63.7661	4.66466	-846.347	-27.9198
-15.3891						-4.31779	-37.4661	13.8345	-864.269	-17.194
-15.2907						12.4297	-13.1162	10.9144	-883.171	2.51182
-15.178						6.94709	7.92366	13.2742	-888.423	20.8376
-15.0512						6.14453	21.1534	15.224	-894.835	30.9835
-14.9104						5.34196	23.6632	4.90381	-902.227	53.9993
-14.7559						8.82939	48.2128	-5.61639	-912.929	78.1952
-14.5877						10.7568	60.0824	-12.6266	-908.041	81.1211
-14.4061						1.37424	76.0419	-27.6368	-904.903	91.657
-14.2113						4.47166	92.7814	-47.5071	-903.915	98.6829
-14.0035						-4.32092	106.801	-65.6373	-902.137	98.6888
-13.7828						-7.0835	119.45	-94.4876	-898.029	99.8648
-13.5496						-4.17609	129.369	-121.388	-878.51	103.961
-13.3041						-10.0487	152.549	-150.238	-887.462	98.9067
-13.0465						-4.41127	152.908	-175.188	-868.134	107.493
-12.7772						0.82614	154.057	-206.569	-843.936	104.569
-12.4964						-3.87646	171.386	-231.909	-822.858	102.625
-12.2045						-4.08906	172.525	-248.479	-810.55	100.291
-11.9016						0.95834	179.524	-298.39	-787.721	92.8869
-11.5882						-2.58426	184.172	-318.85	-774.833	96.013
-11.2646						1.49313	187.661	-341.27	-746.155	98.1691
-10.9311						-4.37948	183.15	-371.681	-723.117	88.4252
-10.5881						0.66791	180.978	-391.751	-702.048	89.2113
-10.2359						7.2753	193.427	-411.242	-671.61	91.1675
-9.8749						0.62269	202.175	-439.512	-642.722	84.5336
-9.50548						-0.95993	192.204	-456.662	-613.074	88.6398
-9.12802						-0.59255	193.352	-473.613	-583.605	94.886
-8.74292						1.91483	196.251	-492.723	-548.297	87.2822
-8.35057						8.5222	192.319	-505.194	-518.829	92.3685
-7.95138						1.28958	192.297	-501.474	-493.26	99.3947
-7.54576						0.09695	191.295	-511.995	-465.552	90.431
-7.13415						9.04432	188.153	-506.525	-433.364	96.8673
-6.71696						15.6517	191.241	-507.486	-393.175	107.214
-6.29462						5.87905	190.239	-501.236	-376.777	127.69
-5.86757						-3.11358	190.997	-501.037	-344.779	140.176
-5.43626						-9.56622	188.044	-507.077	-317.07	131.793
-5.00112						-10.1789	182.362	-497.118	-302.622	119.329
-4.56262						-6.49151	179.02	-472.928	-282.123	109.775
-4.12119						-0.27415	172.167	-476.619	-261.825	119.142
-3.67729						-7.1268	164.525	-456.339	-240.167	121.298
-3.23138						-3.63944	160.212	-434.1	-202.508	125.195
-2.78393						-7.17209	154.329	-417.32	-182.02	127.551
-2.33538						-5.83475	149.827	-396.051	-159.571	125.407
-1.8862						-3.7074	148.424	-382.982	-142.793	119.374
-1.43685						-11.34	140.991	-363.852	-122.104	114.69
-0.9878						-11.7427	106.838	-344.543	-102.196	113.727
-0.53949						-18.0154	102.325	-327.564	-86.5774	115.483
-0.0924						-18.228	111.072	-308.644	-75.2489	101.65
0.35301						-15.9107	107.529	-287.185	-60.2103	99.5166
0.79631						-12.8134	109.646	-262.026	-50.0518	97.3732
1.23702						-12.056	108.642	-238.226	-34.6233	82.3698
1.6747						-10.9087	100.819	-217.737	-18.8147	88.0264
2.10889						-11.9014	96.1154	-186.338	0.89382	80.233
2.53917						-5.10403	91.0119	-152.978	11.4424	75.3597
2.96508						-15.2667	81.0384	-122.939	28.431	74.1963
3.38619						-8.85937	79.4447	-101.48	50.0896	66.403
3.80207						-4.00204	69.471	-63.0507	59.4682	61.9297
4.2123						-6.36472	69.0572	-25.8014	79.9668	61.5464
4.61645						1.6026	68.2534	-12.7322	97.9254	57.6531
5.01412						-6.99007	64.3194	28.037	118.614	53.5699
5.4049						-2.33275	54.9254	57.4862	153.153	56.4967
5.78838						-6.45544	57.2414	87.7254	171.881	63.1334
6.16419						1.12188	60.3272	122.645	195.31	51.6402
6.53193						3.4392	50.163	145.264	227.299	57.497
6.89123						-5.94349	57.7387	171.603	254.617	63.7339
7.24173						-7.71617	46.3944	206.322	257.756	68.8207
7.58307						-5.98886	53	235.001	271.625	89.2976
7.91489						-2.88155	58.8255	267.57	293.873	77.7945
8.23687						-4.66424	54.1109	293.709	328.412	93.0114
8.54868						-4.29693	57.0063	317.318	352.801	100.048
8.84999						-3.14962	58.3415	341.307	373.49	110.195
9.1405						-6.29231	64.9467	365.107	398.468	114.092
9.41992						-8.26501	69.4019	383.836	420.907	120.149
9.68797						-8.6777	75.807	400.225	418.596	136.336
9.94436						-16.8904	85.332	424.024	426.405	148.633
10.1888						-4.6331	85.8869	434.173	448.854	154.49
10.4212						-12.4458	88.7817	441.592	460.962	177.707
10.6411						-15.1985	99.4765	448.231	475.411	182.774
10.8484						-12.3012	103.731	436.34	493.57	197.211
11.0429						-18.1739	105.846	450.779	512.109	208.338
11.2244						-9.6166	108.74	455.668	524.018	221.995
11.3926						-13.7393	113.975	460.547	533.407	232.533
11.5475						-13.762	122.129	458.996	537.325	241.31
11.6889						-8.31471	113.914	448.094	543.774	248.537
11.8165						-11.8574	133.378	448.293	549.253	254.394
11.9304						-18.1101	126.132	432.312	547.132	262.011
12.0303						-19.5028	132.736	428.221	552.021	280.538
12.1163						-16.0155	140.12	428.04	554.96	279.566
12.1881						-18.7682	134.624	420.639	556.939	298.883
12.2457						-19.5709	139.468	408.558	562.808	301.62
12.2891						-18.4236	136.512	402.127	554.827	319.957
12.3183						-17.0864	141.556	393.755	562.446	325.815
12.3331						-19.4491	147.169	382.454	575.535	338.502
12.3337						-23.7618	145.193	364.713	554.884	346.889
12.3199						-27.6845	143.596	355.372	560.943	353.727
12.2918						-17.1772	142.99	344.851	559.802	356.464
12.2494						-19.5399	139.833	349.139	549.091	363.091
12.1928						-13.3126	139.216	360.658	546.18	372.659
12.1221						0.30466	133.73	347.217	538.599	379.886
12.0372						-3.99805	139.353	349.556	530.628	398.214
11.9384						-20.7908	131.906	329.674	522.457	412.071
11.8257						-54.5535	135.969	310.183	506.286	417.348
11.6992						-52.0462	133.792	295.772	486.995	418.516
11.559						-42.3189	125.375	279.201	474.544	425.353
11.4054						-29.2716	133.337	276.479	461.493	417.951
11.2384						-15.4443	113.81	266.348	455.862	430.628
11.0582						-27.367	116.693	255.437	435.401	447.996
10.8651						-19.3998	119.975	256.815	420.6	451.123
10.6591						-30.5325	108.828	231.464	401.319	459.901
10.4406						-31.5252	114.46	211.003	380.659	454.459
10.2098						-37.0079	110.912	197.551	352.408	466.746
9.96685						-36.6406	93.9145	175.92	324.737	468.704
9.71206						-35.1033	81.5966	169.298	300.186	465.792
9.44567						-29.0861	87.9987	155.067	263.545	467.549
9.16797						-29.8888	91.4807	144.555	234.704	466.387
8.87924						-18.6015	85.3926	130.714	208.594	465.425
8.57978						-19.7942	76.3944	123.503	172.733	472.062
8.26991						-23.5269	59.0062	113.181	145.842	474.4
7.94993						-24.7196	57.9978	82.9596	117.391	466.808
7.62019						-36.6324	52.1094	77.3181	90.1105	466.815
7.28101						-27.2951	43.5009	63.8766	66.5298	471.113
6.93276						-38.0478	43.2724	65.2451	41.199	469.951
6.5758						-27.5305	35.6337	53.7536	13.5283	460.799
6.21048						-33.0232	34.045	46.542	-15.5024	459.247
5.83719						-34.9959	44.3462	46.3505	-35.7632	460.615
5.45632						-31.4986	30.2674	40.8989	-52.9039	461.792
5.06826						-43.6213	32.9584	43.4473	-85.0646	459.65
4.67341						-30.3841	31.5694	39.5557	-102.985	450.108
4.27217						-34.8868	13.9802	41.1241	-127.726	457.336
3.86498						-30.0395	13.9511	46.9825	-160.467	447.004
3.45224						-31.8122	19.1818	47.3809	-185.217	447.012
3.03438						-34.5649	17.0024	49.7293	-220.488	443.32
2.61184						-23.8676	10.143	56.3676	-229.049	446.448
2.18505						-24.2803	13.6135	51.5059	-272.509	439.236
1.75447						-26.833	10.0739	45.6543	-296.67	437.884
1.32053						-27.2458	10.8142	47.2326	-300.56	423.652
0.88368						-25.3184	7.66447	100.081	-325.881	417.42
0.44438						-11.6912	8.40463	48.2192	-343.022	414.498
0.00309						-15.0339	8.37472	25.6075	-364.462	406.516
-0.43974						-24.9966	7.35473	35.9457	-394.273	401.454
-0.88364						-11.1793	8.69466	17.044	-409.273	400.092
-1.32816						-14.512	14.3145	10.6222	-422.124	386.26
-1.77283						-10.0547	11.9343	-3.60954	-430.484	386.659
-2.21718						-13.7774	12.484	-22.5213	-458.735	380.037
-2.66075						-13.2201	27.4636	-22.9031	-461.835	376.535
-3.10309						-7.38281	10.2631	25.2751	-469.236	379.273
-3.54372						-14.4255	25.2425	16.3133	-484.806	384.541
-3.98219						-8.21821	21.5119	-49.0086	-484.397	379.68
-4.41804						-11.1609	32.3912	-61.0904	-496.077	379.098
-4.85082						-12.1536	36.2504	-69.2722	-504.058	378.526
-5.28005						-13.5463	41.4795	-72.3741	-510.278	379.514
-5.70531						-12.789	42.6185	-28.106	-510.449	374.053
-6.12614						-5.2017	50.3775	-93.0279	-501.269	376.601
-6.5421						-9.7144	54.0563	-99.2698	-527.18	375.439
-6.95274						-4.46709	59.6751	-107.452	-530.09	373.108
-7.35764						-2.92978	72.1138	-49.9136	-532.411	365.896
-7.75638						-4.90248	72.6625	-115.226	-549.161	358.304
-8.14852						-2.78517	77.501	-118.738	-547.581	359.293
-8.53365						-2.02786	81.7494	-74.8495	-553.802	354.231
-8.91137						-6.73055	75.2878	-74.2515	-561.192	351.9
-9.28127						-1.29324	76.9961	-79.5134	-560.782	356.978
-9.64296						-11.0659	85.9343	-146.785	-567.393	332.797
-9.99606						-0.16861	91.3525	-143.647	-573.423	323.255
-10.3402						9.75871	86.2505	-70.9095	-576.714	321.124
-10.675						13.436	95.7685	-133.691	-580.984	313.522
-11						7.17334	89.8863	-126.084	-582.914	306.321
-11.315						-2.20934	98.8141	-69.1356	-594.205	303.209
-11.6197						-9.25202	103.652	-69.3177	-584.245	281.178
-11.9136						-10.2447	94.2595	-79.4498	-584.025	276.696
-12.1965						-3.24737	106.697	-66.9619	-575.035	263.255
-12.468						5.68995	106.274	-125.264	-570.336	269.894
-12.7278						11.7173	106.822	-52.7061	-565.636	262.292
-12.9758						6.0346	101.709	-112.758	-549.826	257.631
-13.2115						-0.80807	108.296	-106.32	-539.856	250.62
-13.4348						-11.1707	98.3135	-95.1925	-529.697	246.138
-13.6453						-9.04341	86.3905	-24.4047	-510.367	233.077
-13.8429						-6.14607	75.6175	-74.8969	-497.287	226.266
-14.0273						-15.7187	67.2044	-63.1891	-491.997	218.674
-14.1983						-5.4014	70.0811	-3.71128	-478.138	212.243
-14.3557						-7.57406	69.0778	13.8465	-476.758	203.862
-14.4993						-2.13672	65.3245	-46.5957	-462.108	198.421
-14.629						-0.59938	60.021	39.802	-443.758	199.01
-14.7446						0.73796	44.5874	41.9498	-437.698	199.018
-14.846						7.15531	33.0438	56.7775	-426.368	193.367
-14.9329						4.60265	22.2701	66.1452	-408.009	192.796
-15.0054						1.06	-2.53373	10.9729	-392.389	191.055
-15.0633						7.08735	-3.73762	19.9506	-391.399	192.034
-15.1065						6.2847	-10.6016	93.8583	-377.339	174.103
-15.135						13.2821	-33.2557	37.316	-358.989	171.582
-15.1487						14.0394	-39.5398	101.674	-350.589	165.931
-15.1475						16.3568	-52.254	100.511	-329.699	158.53
-15.1314						19.4541	-61.6484	106.569	-317.789	141.769
-15.1005						11.4415	-78.4628	112.807	-292.029	141.198
-15.0547						16.4888	-84.9373	52.1741	-284.01	133.207
-14.9941						16.2662	-96.4819	116.142	-266.44	117.416
-14.9186						17.4136	-104.707	55.6993	-240.68	99.8847
-14.8283						20.7009	-114.891	67.4069	-224.48	77.8537
-14.7233						18.3383	-122.926	63.7045	-200.27	58.1728
-14.6037						14.4157	-130.381	110.512	-167.3	42.1819
-14.4696						9.13307	-128.076	123	-141.93	12.161
-14.321						10.0905	-132.991	113.267	-109.93	-17.8598
-14.158						8.50783	-131.666	55.5446	-78.8997	-46.5107
-13.981						11.0152	-128.782	111.332	-50.2197	-73.2215
-13.7898						7.8726	-138.177	39.7696	-31.0897	-95.2423
-13.5848						15.65	-131.402	28.077	-5.71965	-118.433
-13.3662						11.9174	-145.868	27.4945	13.9904	-147.484
-13.134						11.8948	-145.324	84.6419	39.7604	-170.095
-12.8885						11.6822	-143.809	72.5594	71.7505	-218.635
-12.63						11.0795	-150.475	11.9168	98.2906	-235.406
-12.3586						8.32695	-154.611	11.9242	131.461	-264.257
-12.0746						13.9543	-156.017	9.2016	165.801	-287.248
-11.7783						18.6118	-158.983	73.169	194.101	-312.398
-11.47						16.6392	-158.249	70.6463	230.971	-335.599
-11.1498						24.0266	-159.065	19.1737	246.991	-364.05
-10.8182						13.674	-159.882	10.6011	281.321	-391.35
-10.4754						11.8914	-152.708	68.7184	303.771	-415.911
-10.1218						7.9688	-153.535	75.7457	332.461	-453.141
-9.75756						10.6762	-147.141	13.153	350.612	-478.482
-9.38318						6.55363	-144.838	59.9703	369.152	-503.632
-8.99897						6.15105	-143.715	2.83761	391.602	-517.853
-8.60528						7.28848	-134.202	70.7049	411.902	-522.334
-8.20248						4.34591	-134.238	5.78214	428.302	-535.574
-7.79095						5.88334	-122.006	67.9894	440.602	-545.905
-7.37109						10.5408	-118.533	64.4866	455.443	-552.715
-6.94329						7.1982	-114.28	63.7139	468.923	-567.726
-6.50796						5.62564	-121.937	60.4111	473.423	-570.446
-6.06551						1.89308	-109.495	63.1382	478.713	-570.246
-5.61637						6.35052	-99.782	70.7554	486.144	-589.147
-5.16095						3.98797	-96.3196	5.63261	482.654	-587.187
-4.6997						1.62542	-89.9273	67.2598	486.774	-594.388
-4.23306						-2.29713	-88.415	-3.12308	481.324	-588.728
-3.76148						-1.13967	-85.9129	55.764	475.305	-580.918
-3.2854						-3.51222	-83.6208	51.2912	474.155	-599.429
-2.80529						-5.48476	-81.3288	-13.2417	459.545	-599.039
-2.32161						-6.47729	-83.1269	56.5654	455.085	-625.739
-1.83482						15.9202	-76.5351	61.4525	450.036	-622.219
-1.3454						20.7776	-68.0034	71.5995	436.206	-607.98
-0.85381						15.6851	-61.9918	8.81659	423.366	-604.06
-0.36053						14.6826	-54.8302	-7.55636	418.507	-609.32
0.13396						4.33007	-43.9488	-0.13933	394.547	-603.27
0.62919						12.4976	-48.2875	63.8277	397.687	-610.861
1.12466						7.20503	-47.7462	55.0647	397.118	-608.511
1.61991						12.2525	-42.715	54.2817	379.588	-603.041
2.11444						13.99	-43.734	51.5587	370.058	-594.641
2.60779						13.7675	-25.833	51.1756	348.619	-590.931
3.09946						14.915	-20.4221	-0.8774	338.889	-578.641
3.58899						18.9925	-14.6213	55.4896	321.56	-575.511
4.07588						25.21	-2.96057	58.8065	313.2	-592.461
4.55968						15.4375	-18.7999	56.2734	319.06	-596.151
5.03989						12.295	-22.7394	56.8703	300.361	-616.621
5.51606						5.83253	-27.859	53.1772	291.801	-641.961
5.98772						4.84005	-17.3786	43.2341	276.812	-670.031
6.4544						9.49757	-7.27839	-9.99905	266.302	-697.521
6.91566						3.04509	-1.27823	49.8778	251.303	-723.051
7.37102						-1.27738	9.01184	-5.69535	248.403	-756.971
7.82005						10.9901	12.6718	48.9115	240.233	-787.961
8.26231						3.55768	18.8617	0.17829	233.034	-808.621
8.69736						5.48522	24.6715	56.9251	232.474	-845.861
9.12476						2.34276	28.5212	38.9919	233.665	-855.211
9.54411						-3.5297	33.1608	47.3787	231.535	-870.021
9.95498						-5.89215	45.2003	-10.3346	230.386	-886.001
10.357						-12.1546	51.9898	-10.3278	227.686	-884.43
10.7497						-3.40705	58.5691	40.5789	210.927	-886.37
11.1327						-5.76949	62.0383	33.7557	209.397	-883.43
11.5057						-12.8119	62.3775	37.4724	202.588	-883.04
11.8682						-4.63436	68.9565	24.9991	216.849	-870.74
12.22						-15.5868	71.6455	-28.4242	222.909	-857.079
12.5607						-13.6592	75.5044	19.5524	219.42	-862.139
12.8898						-17.7717	80.3331	17.2191	214.37	-859.789
13.2072						-17.2041	81.2618	-38.1542	193.331	-852.368
13.5125						-13.5265	91.9404	-35.6076	176.581	-838.908
13.8053						-17.8389	91.3089	-55.491	178.552	-826.218
14.0854						-6.16131	92.8173	2.42564	188.133	-809.827
14.3524						-11.4537	92.9656	-60.9478	178.203	-808.067
14.6063						-14.7861	87.8538	-1.07118	181.144	-802.197
14.8465						-12.4685	88.9719	-65.2146	172.394	-794.386
15.073						-15.2209	90.48	1.48196	167.735	-778.976
15.2855						0.74671	90.4379	-1.64149	165.996	-759.275
15.4838						2.28432	91.5657	-71.635	162.316	-736.255
15.6676						-12.7481	93.8535	-10.2084	159.807	-711.274
15.8368						-6.93044	92.0511	-4.54192	158.458	-681.434
15.9912						-15.7228	92.0087	-20.7254	161.598	-651.003
16.1307						-8.72518	91.3661	-13.1089	161.229	-617.653
16.255						-12.2576	90.3435	-18.1725	152.47	-577.662
16.3641						-13.2599	94.4008	-70.626	148.01	-541.572
16.4578						-6.26227	76.798	-72.9496	142.761	-485.021
16.5361						-12.1246	79.485	-67.8831	129.332	-440.161
16.5988						-7.46697	85.282	-8.19671	120.773	-385.16
16.6459						-8.26932	77.8189	-15.4103	108.893	-319.229
16.6773						-8.88166	72.5057	-13.8439	88.644	-265.599
16.693						-4.61399	76.7524	-7.39753	76.7648	-203.578
16.6929						-11.8563	74.169	-71.3512	59.6255	-124.977
16.677						-8.94865	65.3456	-59.0648	53.4063	-64.1367
16.6454						-9.94098	67.442	-54.3785	31.5871	-2.30597
16.598						-9.7733	67.0083	-39.7521	20.4879	55.6248
16.5349						-8.42561	66.5645	13.1042	7.63863	109.456
16.4562						-8.64792	65.9307	-36.0295	-11.6406	158.996
16.3618						-20.5602	53.3967	2.39678	-19.6098	224.717
16.2519						-22.5325	56.6726	-69.9469	-33.439	274.058
16.1266						-34.4548	53.8885	-60.5807	-54.2782	323.599
15.9859						-19.2671	50.5242	13.7156	-67.1274	387.77
15.8301						-0.75941	51.8399	27.9618	-74.1265	441.8
15.6592						16.1783	52.9654	-17.272	-87.1757	501.481
15.4733						11.676	44.9109	38.1142	-107.245	548.292
15.2727						-3.95625	53.6463	-12.9695	-129.454	590.813
15.0576						-16.6485	41.3115	-21.9334	-128.263	621.434
14.8281						-20.3708	42.4267	-27.1872	-143.052	668.445
14.5844						-15.523	25.0218	-18.021	-149.081	687.366
14.3268						-9.50531	20.6768	-23.0849	-157.451	701.227
14.0555						-1.32756	20.4417	-13.9087	-169.71	723.268
13.7708						-1.54981	21.7565	-10.9826	-170.079	738.489
13.4728						-4.11206	25.2111	40.5035	-178.638	748.45
13.162						-2.76429	16.1857	-3.56041	-176.667	759.771
12.8385						-11.5665	10.2903	-15.2543	-188.546	763.672
12.5028						-18.4088	5.17465	-8.02826	-183.065	745.363
12.155						-18.621	-8.53105	-10.9522	-186.744	736.984
11.7955						-19.2332	-17.7468	-10.5562	-185.743	716.515
11.4247						-13.7954	-22.8627	-5.48012	-180.262	693.326
11.0429						-9.72763	-27.2087	-22.8241	-176.931	654.337
10.6505						-20.4698	-29.5948	33.9219	-170.47	613.199
10.2478						-1.97203	-38.041	-21.2621	-164.219	576.36
9.83518						-15.2542	-43.3573	-19.3061	-156.588	522.551
9.41307						-6.88642	-46.3236	-12.8602	-152.857	474.012
8.98186						-6.7086	-61.5901	-8.95421	-137.046	423.123
8.54195						-10.0508	-60.2767	41.5617	-125.325	364.435
8.09376						-10.463	-84.8933	-9.13234	-115.354	315.316
7.6377						-8.92513	-86.3101	1.59357	-108.513	261.117
7.17421						-14.2173	-88.707	1.98947	-97.5725	192.678
6.70372						-14.2395	-91.6839	7.64536	-83.1214	140.82
6.22669						-19.1316	-96.421	6.88124	-76.4704	93.061
5.74355						-24.0338	-107.388	8.2471	-66.1094	55.6324
5.25478						-19.5659	-116.215	6.50295	-42.1083	8.64371
4.76082						-11.7881	-119.383	16.4488	-9.32729	-22.7349
4.26215						-11.4202	-109.69	11.3846	-16.7162	-61.9235
3.75924						-15.1523	-114.418	14.1204	7.67483	-106.762
3.25257						-13.9944	-118.175	19.5862	28.7659	-141.661
2.74261						-10.7066	-125.453	20.572	42.627	-166.609
2.22985						2.33133	-129.211	31.4978	60.3881	-195.458
1.71478						2.89922	-121.069	22.9135	77.5791	-220.006
1.19788						-8.04288	-124.047	36.9593	103.73	-236.575
0.67964						-4.16498	-125.075	29.755	125.971	-248.063
0.16056						-14.3271	-122.593	39.3207	144.912	-253.912
-0.35888						-15.7192	-127.332	46.7264	149.814	-256.82
-0.87818						-9.10124	-124.07	38.3521	164.065	-255.249
-1.39684						-13.2233	-113.199	46.7378	179.686	-263.627
-1.91439						-5.25539	-123.397	47.9134	190.237	-255.036
-2.43032						-4.48746	-115.256	46.9491	204.298	-255.414
-2.94414						-3.92952	-112.575	56.1247	215.829	-250.322
-3.45538						-3.56157	-112.244	52.4204	228.13	-239.391
-3.96355						-5.53362	-108.203	53.986	239.662	-240.939
-4.46815						-0.87567	-101.232	60.8216	255.083	-228.057
-4.96873						1.8323	-98.9512	61.4072	256.864	-214.206
-5.46479						5.71026	-88.6706	55.5627	269.165	-190.404
-5.95588						-0.75176	-84.05	54.3983	265.486	-173.812
-6.44153						0.01621	-74.7395	44.6538	281.298	-157.23
-6.92128						-6.4458	-73.8191	41.5394	283.269	-135.179
-7.39467						-3.15781	-69.1989	49.3449	289.92	-116.647
-7.86125						4.04018	-58.5187	45.8404	295.991	-97.3251
-8.3206						7.91818	-43.7586	24.0059	295.232	-77.0433
-8.77226						1.45619	-27.0487	21.2814	293.684	-53.2415
-9.21582						7.2842	-21.4388	19.5269	293.515	-35.0897
-9.65086						2.98222	-11.359	25.7823	293.726	-12.8478
-10.077						-1.71975	0.48064	19.5377	292.777	-0.94594
-10.4937						0.78828	3.1602	0.43318	292.989	11.5559
-10.9008						-9.56369	23.1897	-10.0914	280.73	36.1379
-11.2977						-8.03565	20.199	-5.986	273.531	61.8798
-11.6842						5.7924	33.5983	6.30939	272.192	86.6617
-12.0598						15.3305	47.3975	-1.88524	267.144	99.7337
-12.4242						20.5685	54.3565	11.3901	262.875	127.636
-12.7771						20.7366	69.8955	8.85547	265.826	145.198
-13.1181						8.23465	66.3344	7.30081	253.558	156.52
-13.4469						10.9427	84.6031	6.13613	248.709	163.942
-13.7633						4.49081	80.0618	8.09144	250.87	183.264
-14.0668						4.8589	88.7803	15.5067	230.222	198.286
-14.3573						14.787	96.7288	22.722	229.073	208.638
-14.6344						14.5651	104.467	22.5373	222.654	223.27
-14.898						17.4732	104.995	39.1225	208.835	245.702
-15.1477						22.3213	105.914	44.9678	199.107	263.274
-15.3834						22.4894	102.152	41.863	207.118	278.096
-15.6048						25.0076	93.7096	48.4982	200.13	296.048
-15.8117						15.6257	82.5375	46.1634	205.611	318.301
-16.0039						5.27383	82.4852	49.4786	202.122	333.913
-16.1813						14.212	78.9129	49.6738	199.604	346.395
-16.3437						16.9301	73.0104	56.699	200.605	368.447
-16.491						12.9983	81.1378	56.5141	209.596	378.99
-16.623						5.76645	41.6852	57.0993	202.978	400.252
-16.7396						6.71462	52.7524	65.4944	196.959	414.694
-16.8407						8.65279	30.6496	60.2295	192.881	408.666
-16.9263						4.73097	20.2566	57.7046	188.812	419.409
-16.9962						6.64916	22.3535	57.8997	178.693	418.831
-17.0505						6.62736	13.3204	59.6647	174.225	423.913
-17.089						2.32556	6.82711	48.3598	166.646	432.506
-17.1118						7.37377	5.01374	61.2349	178.558	429.988
-17.1188						5.79198	5.74027	50.5099	167.469	431.56
-17.1101						7.5202	9.5767	51.4949	163.981	431.173
-17.0856						8.07843	5.03302	52.8599	165.752	424.555
-17.0455						6.69666	3.99924	59.1149	158.374	422.628
-16.9897						10.9649	-3.85464	53.4599	162.485	412.69
-16.9184						13.6731	-9.37862	45.8648	151.976	401.973
-16.8316						10.9214	-12.5527	52.2998	140.298	404.325
-16.7294						9.91966	-16.1269	54.2547	129.789	400.058
-16.612						11.2679	-13.2612	51.3396	133.321	381.35
-16.4795						12.2162	-20.1456	56.2146	139.382	373.173
-16.3319						11.2245	-21.9601	56.0295	139.214	362.065
-16.1696						10.8128	-7.00468	49.9843	138.065	341.408
-15.9925						11.9611	-23.0494	44.1392	132.627	328.55
-15.8011						12.1294	-19.2142	40.4341	126.018	320.573
-15.5953						19.1377	-12.8391	44.5389	124.09	291.716
-15.3755						19.696	-18.3541	34.9937	122.941	270.868
-15.1419						12.6543	-11.7892	25.6386	122.373	256.261
-14.8948						8.53263	-13.0145	20.3734	130.784	225.464
-14.6342						-2.98904	-6.64977	14.3282	125.736	205.196
-14.3607						8.8793	-0.6552	12.393	136.098	174.779
-14.0744						1.45765	5.12927	11.0277	126.559	147.102
-13.7756						2.206	9.16364	8.69246	133.411	123.914
-13.4647						12.3244	13.3979	-2.6128	142.002	103.457
-13.1419						14.8427	20.7421	-10.4081	138.914	76.9399
-12.8076						14.8211	22.2361	-10.9934	146.535	62.9127
-12.4621						14.5995	28.0301	-34.9687	152.207	40.7055
-12.1058						14.7779	41.8139	-53.484	144.819	15.3583
-11.739						10.2763	38.6277	-56.4093	145.62	-2.36884
-11.3621						10.6347	43.2513	-67.5246	142.332	-25.176
-10.9756						11.0031	48.2649	-78.63	154.253	-47.7731
-10.5797						13.5215	52.6883	-83.3054	151.345	-70.5803
-10.1749						11.3599	71.3416	-88.1808	158.777	-90.8474
-9.76155						10.1684	45.7348	-90.5062	161.718	-111.304
-9.34015						14.4268	57.178	-96.9416	154.34	-137.621
-8.91108						12.0652	58.481	-95.187	157.281	-181.099
-8.47479						11.4637	54.5139	-100.442	150.283	-220.466
-8.0317						16.3222	48.2167	-101.998	142.115	-262.583
-7.58226						12.9806	55.1694	-98.8733	140.766	-303.71
-7.12694						17.6391	49.072	-93.5988	139.428	-348.937
-6.66617						24.0476	45.6845	-86.5843	143.15	-376.614
-6.20043						21.2961	53.0369	-80.1398	125.821	-421.061
-5.73018						16.0146	49.8592	-87.5453	123.893	-458.287
-5.2559						2.34307	48.8114	-93.5808	119.825	-520.284
-4.77805						-3.52842	38.8134	-78.1764	119.446	-579.551
-4.29713						-2.5799	38.7454	-73.2919	117.918	-631.218
-3.81361						10.8586	33.6073	-74.4575	113.25	-690.095
-3.32797						4.79716	35.889	-63.9231	110.151	-739.802
-2.8407						4.7757	28.6107	-52.6087	109.003	-786.599
-2.35228						-1.29576	34.0022	-45.9843	108.645	-847.226
-1.86322						5.3128	38.4337	-26.4699	106.906	-901.422
-1.37398						4.71136	35.245	-21.3956	105.168	-973.949
-0.88507						-1.36007	33.0363	-8.1312	94.4698	-1033.8
-0.39697						-5.09149	5.27741	-11.2569	90.9815	-1087.02
0.08984						-0.82291	1.51844	-6.76253	81.8332	-1142.39
0.57486						-5.90431	0.86936	-5.39822	74.0649	-1201.86
1.05762						-5.15571	1.97018	-2.07393	66.2867	-1260.72
1.53764						-7.12711	12.0409	5.34036	56.5584	-1302.64
2.01442						-2.65849	16.4715	13.1446	54.2401	-1339.29
2.48752						-2.87987	10.552	13.5389	34.3619	-1367.93
2.95644						-0.95124	9.70239	21.7331	35.3636	-1393.08
3.42072						-6.2326	9.25268	27.1974	12.5754	-1411.6
3.87991						-9.76395	2.75287	28.1716	4.20714	-1425.23
4.33355						-5.1053	7.95294	38.5158	-3.3711	-1419.17
4.78118						-2.98664	5.93292	47.68	-24.0293	-1420.52
5.22236						-4.75797	9.18279	57.8242	-33.9476	-1417.19
5.65666						5.36071	13.8026	51.2083	-49.3358	-1404.5
6.08365						0.2694	18.4122	65.0525	-54.374	-1398.65
6.50289						8.24809	16.4017	70.1266	-69.1822	-1382.64
6.91398						6.65679	17.7012	80.8607	-80.0704	-1355.91
7.3165						3.7155	19.0005	91.7848	-77.3286	-1332.11
7.71007						9.73421	13.0898	99.7789	-83.3469	-1289.97
8.09428						5.23294	25.2989	103.093	-93.2651	-1237.31
8.46877						1.11167	16.0679	106.027	-107.293	-1180.35
8.83315						-0.85959	26.9268	108.951	-130.271	-1134.12
9.18708						3.60916	41.0956	124.555	-128.69	-1096.48
9.5302						13.1479	34.5943	127.689	-118.728	-1048.49
9.86217						3.75668	47.3929	128.273	-108.566	-1000.71
10.1827						2.76545	55.5214	129.647	-101.714	-949.206
10.4914						-0.17577	60.7198	123.991	-103.062	-900.063
[truncated: 238,002+ more rows]

## Sheet: Fig. 3e
Skin interfacial impedance at 1 kHz			Fit curve plot
Status	Z (Ω)		Deposition time (s)	Z (Ω)
Damaged	47566.3		0	872524
Repair 30s	29197.4		4.2042	395617
Repair 30s	26152.7		4.5045	378519
Repair90s	23951.6		4.8048	362618
			5.10511	347806
			5.40541	333987
			5.70571	321075
			6.00601	308991
			6.30631	297668
			6.60661	287042
			6.90691	277057
			7.20721	267663
			7.50751	258814
			7.80781	250469
			8.10811	242589
			8.40841	235141
			8.70871	228093
			9.00901	221417
			9.30931	215087
			9.60961	209080
			9.90991	203373
			10.2102	197946
			10.5105	192781
			10.8108	187862
			11.1111	183173
			11.4114	178699
			11.7117	174427
			12.012	170345
			12.3123	166442
			12.6126	162707
			12.9129	159131
			13.2132	155703
			13.5135	152417
			13.8138	149264
			14.1141	146237
			14.4144	143328
			14.7147	140533
			15	137976
			15.015	137844
			15.3153	135257
			15.6156	132765
			15.9159	130365
			16.2162	128052
			16.5165	125821
			16.8168	123669
			17.1171	121591
			17.4174	119585
			17.7177	117646
			18.018	115772
			18.3183	113959
			18.6186	112206
			18.9189	110509
			19.2192	108865
			19.5195	107274
			19.8198	105731
			20.1201	104236
			20.4204	102785
			20.7207	101379
			21.021	100013
			21.3213	98687.7
			21.6216	97400.4
			21.9219	96149.8
			22.2222	94934.4
			22.5225	93752.9
			22.8228	92604
			23.1231	91486.4
			23.4234	90399
			23.7237	89340.6
			24.024	88310
			24.3243	87306.5
			24.6246	86328.8
			24.9249	85376.1
			25.2252	84447.6
			25.5255	83542.3
			25.8258	82659.5
			26.1261	81798.3
			26.4264	80958.1
			26.7267	80138
			27.027	79337.5
			27.3273	78555.9
			27.6276	77792.6
			27.9279	77046.9
			28.2282	76318.4
			28.5285	75606.3
			28.8288	74910.3
			29.1291	74229.8
			29.4294	73564.3
			29.7297	72913.4
			30	72339.6
			30.03	72276.6
			30.3303	71653.5
			30.6306	71043.6
			30.9309	70446.6
			31.2312	69862.1
			31.5315	69289.7
			31.8318	68729.1
			32.1321	68179.9
			32.4324	67641.8
			32.7327	67114.5
			33.033	66597.6
			33.3333	66090.9
			33.6336	65594.2
			33.9339	65107
			34.2342	64629.2
			34.5345	64160.5
			34.8348	63700.7
			35.1351	63249.5
			35.4354	62806.7
			35.7357	62372.1
			36.036	61945.4
			36.3363	61526.4
			36.6366	61115.1
			36.9369	60711
			37.2372	60314.2
			37.5375	59924.3
			37.8378	59541.3
			38.1381	59164.9
			38.4384	58794.9
			38.7387	58431.3
			39.039	58073.9
			39.3393	57722.5
			39.6396	57377
			39.9399	57037.1
			40.2402	56702.9
			40.5405	56374.2
			40.8408	56050.8
			41.1411	55732.6
			41.4414	55419.5
			41.7417	55111.4
			42.042	54808.2
			42.3423	54509.7
			42.6426	54215.8
			42.9429	53926.6
			43.2432	53641.7
			43.5435	53361.2
			43.8438	53085
			44.1441	52812.9
			44.4444	52544.9
			44.7447	52280.8
			45	52059.5
			45.0451	52020.7
			45.3454	51764.4
			45.6457	51511.8
			45.946	51262.9
			46.2463	51017.5
			46.5466	50775.7
			46.8469	50537.3
			47.1472	50302.2
			47.4475	50070.5
			47.7478	49842
			48.0481	49616.6
			48.3484	49394.4
			48.6487	49175.2
			48.949	48959
			49.2493	48745.7
			49.5496	48535.2
			49.8499	48327.6
			50.1501	48122.8
			50.4504	47920.6
			50.7507	47721.1
			51.051	47524.2
			51.3513	47329.8
			51.6516	47138
			51.9519	46948.6
			52.2522	46761.6
			52.5525	46577
			52.8528	46394.7
			53.1531	46214.8
			53.4534	46037
			53.7537	45861.4
			54.054	45688.1
			54.3543	45516.8
			54.6546	45347.6
			54.9549	45180.5
			55.2553	45015.4
			55.5556	44852.2
			55.8559	44691
			56.1562	44531.8
			56.4565	44374.4
			56.7568	44218.8
			57.0571	44065.1
			57.3574	43913.1
			57.6577	43762.9
			57.958	43614.4
			58.2583	43467.6
			58.5586	43322.5
			58.8589	43179
			59.1592	43037.2
			59.4595	42896.9
			59.7598	42758.2
			60	42648.3
			60.0601	42621
			60.3604	42485.4
			60.6607	42351.2
			60.961	42218.5
			61.2613	42087.2
			61.5616	41957.3
			61.8619	41828.9
			62.1622	41701.8
			62.4625	41576.1
			62.7628	41451.7
			63.0631	41328.6
			63.3634	41206.8
			63.6637	41086.2
			63.964	40967
			64.2643	40848.9
			64.5646	40732.1
			64.8649	40616.5
			65.1652	40502
			65.4655	40388.7
			65.7658	40276.6
			66.0661	40165.5
			66.3664	40055.6
			66.6667	39946.8
			66.967	39839.1
			67.2673	39732.4
			67.5676	39626.8
			67.8679	39522.2
			68.1682	39418.6
			68.4685	39316
			68.7688	39214.4
			69.0691	39113.8
			69.3694	39014.2
			69.6697	38915.5
			69.97	38817.7
			70.2703	38720.9
			70.5706	38625
			70.8709	38529.9
			71.1712	38435.8
			71.4715	38342.5
			71.7718	38250.1
			72.0721	38158.5
			72.3724	38067.8
			72.6727	37977.9
			72.973	37888.8
			73.2733	37800.5
			73.5736	37713.1
			73.8739	37626.4
			74.1742	37540.4
			74.4745	37455.3
			74.7748	37370.9
			75	37308
			75.0751	37287.2
			75.3754	37204.3
			75.6757	37122.1
			75.976	37040.6
			76.2763	36959.8
			76.5766	36879.7
			76.8769	36800.3
			77.1772	36721.6
			77.4775	36643.6
			77.7778	36566.2
			78.0781	36489.4
			78.3784	36413.4
			78.6787	36337.9
			78.979	36263.1
			79.2793	36188.9
			79.5796	36115.4
			79.8799	36042.4
			80.1802	35970
			80.4805	35898.3
			80.7808	35827.1
			81.0811	35756.5
			81.3814	35686.5
			81.6817	35617
			81.982	35548.1
			82.2823	35479.7
			82.5826	35411.9
			82.8829	35344.7
			83.1832	35277.9
			83.4835	35211.7
			83.7838	35146
			84.0841	35080.9
			84.3844	35016.2
			84.6847	34952.1
			84.985	34888.4
			85.2853	34825.2
			85.5856	34762.5
			85.8859	34700.3
			86.1862	34638.6
			86.4865	34577.4
			86.7868	34516.6
			87.0871	34456.2
			87.3874	34396.4
			87.6877	34336.9
			87.988	34278
			88.2883	34219.4
			88.5886	34161.3
			88.8889	34103.6
			89.1892	34046.4
			89.4895	33989.5
			89.7898	33933.1
			90	33893.9
			90.0901	33877.1
			90.3904	33821.5
			90.6907	33766.3
			90.991	33711.5
			91.2913	33657.1
			91.5916	33603.1
			91.8919	33549.5
			92.1922	33496.3
			92.4925	33443.4
			92.7928	33390.9
			93.0931	33338.8
			93.3934	33287
			93.6937	33235.6
			93.994	33184.6
			94.2943	33133.9
			94.5946	33083.6
			94.8949	33033.6
			95.1952	32984
			95.4955	32934.7
			95.7958	32885.7
			96.0961	32837.1
			96.3964	32788.8
			96.6967	32740.9
			96.997	32693.2
			97.2973	32645.9
			97.5976	32598.9
			97.8979	32552.2
			98.1982	32505.9
			98.4985	32459.8
			98.7988	32414
			99.0991	32368.6
			99.3994	32323.4
			99.6997	32278.6
			100	32234
			100.3	32189.7
			100.601	32145.7
			100.901	32102
			101.201	32058.6
			101.501	32015.5
			101.802	31972.6
			102.102	31930
			102.402	31887.7
			102.703	31845.6
			103.003	31803.9
			103.303	31762.4
			103.604	31721.1
			103.904	31680.1
			104.204	31639.4
			104.504	31598.9
			104.805	31558.7
			105	31532.6
			105.105	31518.7
			105.405	31478.9
			105.706	31439.5
			106.006	31400.2
			106.306	31361.2
			106.607	31322.5
			106.907	31283.9
			107.207	31245.6
			107.508	31207.6
			107.808	31169.7
			108.108	31132.1
			108.408	31094.8
			108.709	31057.6
			109.009	31020.7
			109.309	30984
			109.61	30947.5
			109.91	30911.2
			110.21	30875.2
			110.511	30839.3
			110.811	30803.7
			111.111	30768.3
			111.411	30733
			111.712	30698
			112.012	30663.2
			112.312	30628.6
			112.613	30594.2
			112.913	30560
			113.213	30526
			113.514	30492.2
			113.814	30458.6
			114.114	30425.1
			114.414	30391.9
			114.715	30358.8
			115.015	30326
			115.315	30293.3
			115.616	30260.8
			115.916	30228.5
			116.216	30196.3
			116.517	30164.4
			116.817	30132.6
			117.117	30101
			117.417	30069.6
			117.718	30038.3
			118.018	30007.3
			118.318	29976.4
			118.619	29945.6
			118.919	29915.1
			119.219	29884.7
			119.52	29854.4
			119.82	29824.3
			120	29806.4
			120.12	29794.4
			120.42	29764.7
			120.721	29735.1
			121.021	29705.7
			121.321	29676.4
			121.622	29647.3
			121.922	29618.3
			122.222	29589.5
			122.523	29560.8
			122.823	29532.3
			123.123	29504
			123.423	29475.8
			123.724	29447.7
			124.024	29419.8
			124.324	29392
			124.625	29364.4
			124.925	29336.9
			125.225	29309.6
			125.526	29282.4
			125.826	29255.4
			126.126	29228.4
			126.426	29201.7
			126.727	29175
			127.027	29148.5
			127.327	29122.2
			127.628	29095.9
			127.928	29069.8
			128.228	29043.8
			128.529	29018
			128.829	28992.3
			129.129	28966.7
			129.429	28941.3
			129.73	28915.9
			130.03	28890.7
			130.33	28865.7
			130.631	28840.7
			130.931	28815.9
			131.231	28791.2
			131.532	28766.6
			131.832	28742.1
			132.132	28717.8
			132.432	28693.6
			132.733	28669.5
			133.033	28645.5
			133.333	28621.6
			133.634	28597.8
			133.934	28574.2
			134.234	28550.7
			134.535	28527.3
			134.835	28504
			135.135	28480.8
			135.435	28457.7
			135.736	28434.7
			136.036	28411.9
			136.336	28389.1
			136.637	28366.5
			136.937	28343.9
			137.237	28321.5
			137.538	28299.2
			137.838	28276.9
			138.138	28254.8
			138.438	28232.8
			138.739	28210.9
			139.039	28189.1
			139.339	28167.4
			139.64	28145.7
			139.94	28124.2
			140.24	28102.8
			140.541	28081.5
			140.841	28060.3
			141.141	28039.2
			141.441	28018.1
			141.742	27997.2
			142.042	27976.4
			142.342	27955.6
			142.643	27935
			142.943	27914.4
			143.243	27894
			143.544	27873.6
			143.844	27853.3
			144.144	27833.2
			144.444	27813.1
			144.745	27793.1
			145.045	27773.1
			145.345	27753.3
			145.646	27733.6
			145.946	27713.9
			146.246	27694.4
			146.547	27674.9
			146.847	27655.5
			147.147	27636.2
			147.447	27616.9
			147.748	27597.8
			148.048	27578.7
			148.348	27559.8
			148.649	27540.9
			148.949	27522
			149.249	27503.3
			149.55	27484.7
			149.85	27466.1
			150	27456.8
			150.15	27447.6
			150.45	27429.2
			150.751	27410.9
			151.051	27392.6
			151.351	27374.4
			151.652	27356.3
			151.952	27338.3
			152.252	27320.3
			152.553	27302.5
			152.853	27284.7
			153.153	27266.9
			153.453	27249.3
			153.754	27231.7
			154.054	27214.2
			154.354	27196.8
			154.655	27179.4
			154.955	27162.1
			155.255	27144.9
			155.556	27127.8
			155.856	27110.7
			156.156	27093.7
			156.456	27076.8
			156.757	27059.9
			157.057	27043.1
			157.357	27026.4
			157.658	27009.7
			157.958	26993.1
			158.258	26976.6
			158.559	26960.2
			158.859	26943.8
			159.159	26927.5
			159.459	26911.2
			159.76	26895
			160.06	26878.9
			160.36	26862.8
			160.661	26846.8
			160.961	26830.9
			161.261	26815
			161.562	26799.2
			161.862	26783.5
			162.162	26767.8
			162.462	26752.1
			162.763	26736.6
			163.063	26721.1
			163.363	26705.7
			163.664	26690.3
			163.964	26675
			164.264	26659.7
			164.565	26644.5
			164.865	26629.4
			165.165	26614.3
			165.465	26599.3
			165.766	26584.3
			166.066	26569.4
			166.366	26554.5
			166.667	26539.7
			166.967	26525
			167.267	26510.3
			167.568	26495.7
			167.868	26481.1
			168.168	26466.6
			168.468	26452.2
			168.769	26437.8
			169.069	26423.4
			169.369	26409.1
			169.67	26394.9
			169.97	26380.7
			170.27	26366.6
			170.571	26352.5
			170.871	26338.5
			171.171	26324.5
			171.471	26310.6
			171.772	26296.7
			172.072	26282.9
			172.372	26269.1
			172.673	26255.4
			172.973	26241.7
			173.273	26228.1
			173.574	26214.5
			173.874	26201
			174.174	26187.6
			174.474	26174.1
			174.775	26160.8
			175.075	26147.4
			175.375	26134.2
			175.676	26121
			175.976	26107.8
			176.276	26094.7
			176.577	26081.6
			176.877	26068.5
			177.177	26055.6
			177.477	26042.6
			177.778	26029.7
			178.078	26016.9
			178.378	26004.1
			178.679	25991.3
			178.979	25978.6
			179.279	25966
			179.58	25953.3
			179.88	25940.8
			180	25935.7
			180.18	25928.2
			180.48	25915.7
			180.781	25903.3
			181.081	25890.9
			181.381	25878.6
			181.682	25866.2
			181.982	25854
			182.282	25841.8
			182.583	25829.6
			182.883	25817.4
			183.183	25805.3
			183.483	25793.3
			183.784	25781.3
			184.084	25769.3
			184.384	25757.4
			184.685	25745.5
			184.985	25733.6
			185.285	25721.8
			185.586	25710.1
			185.886	25698.3
			186.186	25686.7
			186.486	25675
			186.787	25663.4
			187.087	25651.8
			187.387	25640.3
			187.688	25628.8
			187.988	25617.4
			188.288	25606
			188.589	25594.6
			188.889	25583.3
			189.189	25572
			189.489	25560.7
			189.79	25549.5
			190.09	25538.3
			190.39	25527.2
			190.691	25516
			190.991	25505
			191.291	25493.9
			191.592	25482.9
			191.892	25472
			192.192	25461.1
			192.492	25450.2
			192.793	25439.3
			193.093	25428.5
			193.393	25417.7
			193.694	25407
			193.994	25396.3
			194.294	25385.6
			194.595	25375
			194.895	25364.3
			195.195	25353.8
			195.495	25343.2
			195.796	25332.7
			196.096	25322.3
			196.396	25311.8
			196.697	25301.4
			196.997	25291.1
			197.297	25280.7
			197.598	25270.4
			197.898	25260.2
			198.198	25249.9
			198.499	25239.7
			198.799	25229.6
			199.099	25219.4
			199.399	25209.3
			199.7	25199.2
			200	25189.2
			200.3	25179.2
			200.601	25169.2
			200.901	25159.3
			201.201	25149.4
			201.501	25139.5
			201.802	25129.6
			202.102	25119.8
			202.402	25110
			202.703	25100.3
			203.003	25090.5
			203.303	25080.8
			203.604	25071.2
			203.904	25061.5
			204.204	25051.9
			204.505	25042.3
			204.805	25032.8
			205.105	25023.3
			205.405	25013.8
			205.706	25004.3
			206.006	24994.9
			206.306	24985.5
			206.607	24976.1
			206.907	24966.8
			207.207	24957.5
			207.508	24948.2
			207.808	24938.9
			208.108	24929.7
			208.408	24920.5
			208.709	24911.3
			209.009	24902.2
			209.309	24893
			209.61	24883.9
			209.91	24874.9
			210	24872.2
			210.21	24865.8
			210.511	24856.8
			210.811	24847.8
			211.111	24838.9
			211.411	24830
			211.712	24821.1
			212.012	24812.2
			212.312	24803.3
			212.613	24794.5
			212.913	24785.7
			213.213	24776.9
			213.514	24768.2
			213.814	24759.5
			214.114	24750.8
			214.414	24742.1
			214.715	24733.5
			215.015	24724.9
			215.315	24716.3
			215.616	24707.7
			215.916	24699.2
			216.216	24690.7
			216.517	24682.2
			216.817	24673.7
			217.117	24665.3
			217.417	24656.8
			217.718	24648.5
			218.018	24640.1
			218.318	24631.7
			218.619	24623.4
			218.919	24615.1
			219.219	24606.9
			219.52	24598.6
			219.82	24590.4
			220.12	24582.2
			220.42	24574
			220.721	24565.9
			221.021	24557.7
			221.321	24549.6
			221.622	24541.5
			221.922	24533.5
			222.222	24525.5
			222.523	24517.4
			222.823	24509.4
			223.123	24501.5
			223.423	24493.5
			223.724	24485.6
			224.024	24477.7
			224.324	24469.8
			224.625	24462
			224.925	24454.1
			225.225	24446.3
			225.526	24438.5
			225.826	24430.8
			226.126	24423
			226.426	24415.3
			226.727	24407.6
			227.027	24399.9
			227.327	24392.2
			227.628	24384.6
			227.928	24377
			228.228	24369.4
			228.529	24361.8
			228.829	24354.3
			229.129	24346.7
			229.429	24339.2
			229.73	24331.7
			230.03	24324.2
			230.33	24316.8
			230.631	24309.4
			230.931	24301.9
			231.231	24294.6
			231.532	24287.2
			231.832	24279.8
			232.132	24272.5
			232.432	24265.2
			232.733	24257.9
			233.033	24250.6
			233.333	24243.4
			233.634	24236.1
			233.934	24228.9
			234.234	24221.7
			234.535	24214.6
			234.835	24207.4
			235.135	24200.3
			235.435	24193.2
			235.736	24186.1
			236.036	24179
			236.336	24171.9
			236.637	24164.9
			236.937	24157.9
			237.237	24150.9
			237.538	24143.9
			237.838	24136.9
			238.138	24130
			238.438	24123
			238.739	24116.1
			239.039	24109.2
			239.339	24102.3
			239.64	24095.5
			239.94	24088.6
			240	24087.3
			240.24	24081.8
			240.541	24075
			240.841	24068.2
			241.141	24061.5
			241.441	24054.7
			241.742	24048
			242.042	24041.3
			242.342	24034.6
			242.643	24027.9
			242.943	24021.2
			243.243	24014.6
			243.544	24008
			243.844	24001.4
			244.144	23994.8
			244.444	23988.2
			244.745	23981.6
			245.045	23975.1
			245.345	23968.6
			245.646	23962.1
			245.946	23955.6
			246.246	23949.1
			246.547	23942.6
			246.847	23936.2
			247.147	23929.8
			247.447	23923.3
			247.748	23917
			248.048	23910.6
			248.348	23904.2
			248.649	23897.9
			248.949	23891.5
			249.249	23885.2
			249.55	23878.9
			249.85	23872.6
			250.15	23866.4
			250.45	23860.1
			250.751	23853.9
			251.051	23847.7
			251.351	23841.5
			251.652	23835.3
			251.952	23829.1
			252.252	23823
			252.553	23816.8
			252.853	23810.7
			253.153	23804.6
			253.453	23798.5
			253.754	23792.4
			254.054	23786.3
			254.354	23780.3
			254.655	23774.3
			254.955	23768.2
			255.255	23762.2
			255.556	23756.2
			255.856	23750.3
			256.156	23744.3
			256.456	23738.4
			256.757	23732.4
			257.057	23726.5
			257.357	23720.6
			257.658	23714.7
			257.958	23708.8
			258.258	23703
			258.559	23697.1
			258.859	23691.3
			259.159	23685.5
			259.459	23679.7
			259.76	23673.9
			260.06	23668.1
			260.36	23662.4
			260.661	23656.6
			260.961	23650.9
			261.261	23645.2
			261.562	23639.4
			261.862	23633.8
			262.162	23628.1
			262.462	23622.4
			262.763	23616.8
			263.063	23611.1
			263.363	23605.5
			263.664	23599.9
			263.964	23594.3
			264.264	23588.7
			264.565	23583.1
			264.865	23577.6
			265.165	23572
			265.465	23566.5
			265.766	23561
			266.066	23555.5
			266.366	23550
			266.667	23544.5
			266.967	23539
			267.267	23533.6
			267.568	23528.1
			267.868	23522.7
			268.168	23517.3
			268.468	23511.9
			268.769	23506.5
			269.069	23501.1
			269.369	23495.8
			269.67	23490.4
			269.97	23485.1
			270	23484.5
			270.27	23479.7
			270.571	23474.4
			270.871	23469.1
			271.171	23463.8
			271.471	23458.6
			271.772	23453.3
			272.072	23448
			272.372	23442.8
			272.673	23437.6
			272.973	23432.3
			273.273	23427.1
			273.574	23421.9
			273.874	23416.8
			274.174	23411.6
			274.474	23406.4
			274.775	23401.3
			275.075	23396.1
			275.375	23391
			275.676	23385.9
			275.976	23380.8
			276.276	23375.7
			276.577	23370.6
			276.877	23365.6
			277.177	23360.5
			277.477	23355.5
			277.778	23350.5
			278.078	23345.4
			278.378	23340.4
			278.679	23335.4
			278.979	23330.4
			279.279	23325.5
			279.58	23320.5
			279.88	23315.5
			280.18	23310.6
			280.48	23305.7
			280.781	23300.8
			281.081	23295.8
			281.381	23291
			281.682	23286.1
			281.982	23281.2
			282.282	23276.3
			282.583	23271.5
			282.883	23266.6
			283.183	23261.8
			283.483	23257
			283.784	23252.2
			284.084	23247.4
			284.384	23242.6
			284.685	23237.8
			284.985	23233
			285.285	23228.3
			285.586	23223.5
			285.886	23218.8
			286.186	23214.1
			286.486	23209.3
			286.787	23204.6
			287.087	23199.9
			287.387	23195.2
			287.688	23190.6
			287.988	23185.9
			288.288	23181.2
			288.589	23176.6
			288.889	23172
			289.189	23167.3
			289.489	23162.7
			289.79	23158.1
			290.09	23153.5
			290.39	23148.9
			290.691	23144.4
			290.991	23139.8
			291.291	23135.2
			291.592	23130.7
			291.892	23126.2
			292.192	23121.6
			292.492	23117.1
			292.793	23112.6
			293.093	23108.1
			293.393	23103.6
			293.694	23099.1
			293.994	23094.7
			294.294	23090.2
			294.595	23085.8
			294.895	23081.3
			295.195	23076.9
			295.495	23072.5
			295.796	23068.1
			296.096	23063.7
			296.396	23059.3
			296.697	23054.9
			296.997	23050.5
			297.297	23046.1
			297.598	23041.8
			297.898	23037.4
			298.198	23033.1
			298.498	23028.8
			298.799	23024.4
			299.099	23020.1
			299.399	23015.8
			299.7	23011.5
			300	23007.3

## Sheet: Fig. 3f
(i) Ambient wear					(ii) Clicking					(iii) Dry friction						(iv) Unperturbed wet conditions
Interfacial impedance		ECG (μV) sampling freq 20 kHz			Interfacial impedance		ECG (μV) sampling freq 20 kHz			Interfacial impedance		ECG (μV) sampling freq 20 kHz				Z (Ω) @ 1 kHz		ECG (μV) sampling freq 20 kHz
Time (hr)	Z (Ω) @ 1 kHz	0 hr	6 hr		Number of clicks	Z (Ω) @ 1 kHz	0 clicks	6000 clicks		Friction distance (m)	Z (Ω) @ 1 kHz	0 m	25 m		Time (min)	In water	90 % RH	In water	90 % RH
0	27881.6	-18.4359	-5.38387		0	16716	-31.3848	158.201		0	19231.6	-37.9312	11.7515		0	15684.8	13876.4	25.7607	-108.493
0.5	26184	-18.8999	-5.32064		500	18426.3	-31.4762	157.647		2.5	19664.2	-38.0135	11.8941		5	16103.3	14611.4	25.5473	-108.991
1	26040.2	-19.3631	-5.25594		1000	18653.2	-31.5679	157.093		5	20144.4	-38.0964	12.0366		10	16752.5	13664	25.3334	-109.489
1.5	26901.1	-19.8254	-5.18976		1500	18638.3	-31.66	156.538		7.5	20885.3	-38.1797	12.1789		15	16492.2	12547	25.1192	-109.985
2	24806.4	-20.287	-5.1221		2000	17125.1	-31.7524	155.982		10	21651.7	-38.2635	12.3211		20	16235.2	12450.8	24.9045	-110.48
2.5	25911.6	-20.7477	-5.05298		2500	16960.8	-31.8451	155.426		12.5	21604.5	-38.3478	12.4632		25	16465.7	11362.3	24.6894	-110.975
3	24358.7	-21.2075	-4.98239		3000	18013	-31.9381	154.869		15	22969.7	-38.4325	12.6051		30	16098.1	11874.3	24.4739	-111.469
3.5	25729.8	-21.6664	-4.91035		3500	17834.9	-32.0315	154.311		17.5	23390.2	-38.5177	12.7469					24.258	-111.961
4	26075.2	-22.1244	-4.83686		4000	18350	-32.1251	153.754		20	24673	-38.6034	12.8885					24.0418	-112.453
4.5	25092.3	-22.5816	-4.76192		4500	17793.5	-32.2191	153.195		22.5	25506.9	-38.6896	13.03					23.8251	-112.944
5	25649.8	-23.0378	-4.68555		5000	17719.6	-32.3134	152.637		25	25154.3	-38.7762	13.1713					23.6081	-113.434
5.5	25248.5	-23.4931	-4.60774		5500	18846.8	-32.4081	152.077				-38.8633	13.3125					23.3907	-113.923
6	22694.3	-23.9474	-4.5285		6000	18483.5	-32.503	151.518				-38.9509	13.4535					23.1729	-114.411
		-24.4007	-4.44785				-32.5983	150.958				-39.0388	13.5943					22.9548	-114.898
		-24.853	-4.36577				-32.6938	150.397				-39.1273	13.7349					22.7363	-115.384
		-25.3044	-4.28229				-32.7897	149.836				-39.2162	13.8753					22.5174	-115.868
		-25.7547	-4.19741				-32.8858	149.275				-39.3055	14.0155					22.2982	-116.352
		-26.204	-4.11113				-32.9823	148.713				-39.3953	14.1556					22.0787	-116.835
		-26.6522	-4.02346				-33.0791	148.151				-39.4855	14.2954					21.8589	-117.316
		-27.0994	-3.93441				-33.1762	147.589				-39.5761	14.4351					21.6387	-117.796
		-27.5455	-3.84399				-33.2736	147.026				-39.6672	14.5745					21.4182	-118.276
		-27.9904	-3.75219				-33.3712	146.463				-39.7587	14.7137					21.1974	-118.754
		-28.4343	-3.65904				-33.4692	145.9				-39.8506	14.8526					20.9763	-119.231
		-28.8771	-3.56453				-33.5675	145.336				-39.9429	14.9914					20.7548	-119.706
		-29.3187	-3.46867				-33.666	144.772				-40.0356	15.1299					20.5331	-120.181
		-29.7592	-3.37147				-33.7649	144.208				-40.1287	15.2682					20.3111	-120.654
		-30.1984	-3.27294				-33.864	143.644				-40.2223	15.4062					20.0888	-121.126
		-30.6365	-3.17309				-33.9634	143.079				-40.3162	15.544					19.8662	-121.597
		-31.0734	-3.07192				-34.0631	142.515				-40.4105	15.6815					19.6434	-122.066
		-31.5091	-2.96943				-34.163	141.95				-40.5053	15.8187					19.4202	-122.534
		-31.9435	-2.86565				-34.2633	141.385				-40.6004	15.9557					19.1969	-123.001
		-32.3768	-2.76057				-34.3638	140.819				-40.6959	16.0924					18.9732	-123.467
		-32.8087	-2.6542				-34.4646	140.254				-40.7917	16.2289					18.7494	-123.931
		-33.2394	-2.54655				-34.5657	139.688				-40.888	16.3651					18.5252	-124.394
		-33.6688	-2.43764				-34.667	139.123				-40.9846	16.501					18.3009	-124.855
		-34.0968	-2.32746				-34.7686	138.557				-41.0816	16.6366					18.0763	-125.315
		-34.5236	-2.21603				-34.8705	137.991				-41.1789	16.7719					17.8514	-125.774
		-34.949	-2.10335				-34.9726	137.426				-41.2766	16.9069					17.6264	-126.231
		-35.3731	-1.98943				-35.075	136.86				-41.3747	17.0416					17.4012	-126.687
		-35.7958	-1.87428				-35.1777	136.294				-41.4731	17.176					17.1757	-127.141
		-36.2172	-1.75792				-35.2806	135.728				-41.5718	17.31					16.95	-127.594
		-36.6371	-1.64034				-35.3837	135.162				-41.6709	17.4438					16.7242	-128.046
		-37.0557	-1.52156				-35.4872	134.596				-41.7704	17.5772					16.4981	-128.495
		-37.4728	-1.40158				-35.5908	134.03				-41.8701	17.7103					16.2719	-128.944
		-37.8885	-1.28042				-35.6947	133.464				-41.9702	17.8431					16.0455	-129.391
		-38.3028	-1.15808				-35.7989	132.899				-42.0706	17.9756					15.8189	-129.836
		-38.7156	-1.03457				-35.9033	132.333				-42.1713	18.1077					15.5922	-130.28
		-39.127	-0.90991				-36.0079	131.767				-42.2724	18.2394					15.3653	-130.722
		-39.5368	-0.78409				-36.1128	131.202				-42.3737	18.3708					15.1382	-131.163
		-39.9451	-0.65714				-36.2179	130.637				-42.4754	18.5019					14.911	-131.602
		-40.352	-0.52906				-36.3232	130.071				-42.5773	18.6326					14.6837	-132.039
		-40.7573	-0.39985				-36.4288	129.506				-42.6796	18.7629					14.4562	-132.475
		-41.1611	-0.26953				-36.5345	128.942				-42.7821	18.8928					14.2286	-132.909
		-41.5633	-0.13811				-36.6405	128.377				-42.8849	19.0224					14.0009	-133.341
		-41.964	-0.0056				-36.7468	127.812				-42.988	19.1517					13.773	-133.772
		-42.3631	0.128				-36.8532	127.248				-43.0914	19.2805					13.5451	-134.201
		-42.7606	0.26267				-36.9599	126.684				-43.1951	19.4089					13.317	-134.629
		-43.1565	0.3984				-37.0667	126.12				-43.299	19.537					13.0888	-135.055
		-43.5508	0.53519				-37.1738	125.557				-43.4032	19.6646					12.8606	-135.479
		-43.9434	0.67302				-37.2811	124.994				-43.5076	19.7919					12.6322	-135.901
		-44.3344	0.81188				-37.3886	124.431				-43.6123	19.9187					12.4038	-136.321
		-44.7238	0.95177				-37.4963	123.868				-43.7172	20.0452					12.1753	-136.74
		-45.1114	1.09267				-37.6042	123.306				-43.8224	20.1713					11.9467	-137.157
		-45.4974	1.23457				-37.7123	122.744				-43.9278	20.2969					11.7181	-137.572
		-45.8818	1.37747				-37.8206	122.183				-44.0335	20.4221					11.4894	-137.986
		-46.2644	1.52134				-37.9291	121.622				-44.1394	20.5469					11.2607	-138.397
		-46.6453	1.6662				-38.0377	121.061				-44.2455	20.6712					11.0319	-138.807
		-47.0244	1.81201				-38.1466	120.501				-44.3518	20.7952					10.8031	-139.215
		-47.4019	1.95877				-38.2556	119.941				-44.4583	20.9186					10.5742	-139.621
		-47.7775	2.10647				-38.3648	119.381				-44.5651	21.0417					10.3453	-140.026
		-48.1514	2.2551				-38.4742	118.822				-44.672	21.1643					10.1165	-140.428
		-48.5236	2.40466				-38.5838	118.264				-44.7792	21.2865					9.88753	-140.829
		-48.8939	2.55512				-38.6935	117.706				-44.8865	21.4082					9.65861	-141.227
		-49.2625	2.70647				-38.8034	117.148				-44.994	21.5295					9.42968	-141.624
		-49.6292	2.85872				-38.9135	116.591				-45.1017	21.6503					9.20075	-142.019
		-49.9941	3.01183				-39.0237	116.035				-45.2096	21.7706					8.97183	-142.412
		-50.3572	3.16582				-39.1341	115.479				-45.3177	21.8905					8.74293	-142.803
		-50.7184	3.32065				-39.2446	114.923				-45.4259	22.0099					8.51404	-143.192
		-51.0778	3.47633				-39.3553	114.369				-45.5343	22.1288					8.28518	-143.579
		-51.4354	3.63284				-39.4662	113.814				-45.6428	22.2473					8.05636	-143.964
		-51.791	3.79017				-39.5772	113.261				-45.7515	22.3653					7.82757	-144.347
		-52.1447	3.94831				-39.6883	112.708				-45.8603	22.4828					7.59882	-144.728
		-52.4966	4.10725				-39.7996	112.156				-45.9693	22.5998					7.37013	-145.107
		-52.8465	4.26697				-39.911	111.604				-46.0785	22.7163					7.14149	-145.484
		-53.1946	4.42747				-40.0225	111.053				-46.1877	22.8324					6.91291	-145.859
		-53.5406	4.58873				-40.1342	110.503				-46.2971	22.9479					6.6844	-146.232
		-53.8848	4.75074				-40.246	109.953				-46.4066	23.0629					6.45596	-146.603
		-54.227	4.91349				-40.3579	109.405				-46.5162	23.1775					6.2276	-146.972
		-54.5672	5.07697				-40.47	108.856				-46.6259	23.2915					5.99932	-147.339
		-54.9055	5.24117				-40.5821	108.309				-46.7358	23.405					5.77113	-147.704
		-55.2418	5.40607				-40.6944	107.763				-46.8457	23.518					5.54304	-148.067
		-55.576	5.57167				-40.8068	107.217				-46.9557	23.6305					5.31505	-148.428
		-55.9083	5.73794				-40.9193	106.672				-47.0658	23.7425					5.08717	-148.786
		-56.2386	5.90489				-41.0319	106.128				-47.176	23.8539					4.8594	-149.143
		-56.5668	6.0725				-41.1446	105.584				-47.2863	23.9649					4.63175	-149.497
		-56.8931	6.24075				-41.2574	105.042				-47.3966	24.0753					4.40422	-149.85
		-57.2172	6.40963				-41.3704	104.5				-47.5071	24.1851					4.17682	-150.2
		-57.5394	6.57914				-41.4833	103.96				-47.6175	24.2945					3.94956	-150.548
		-57.8594	6.74926				-41.5964	103.42				-47.7281	24.4033					3.72243	-150.894
		-58.1774	6.91998				-41.7096	102.881				-47.8387	24.5115					3.49545	-151.237
		-58.4933	7.09128				-41.8229	102.343				-47.9493	24.6193					3.26863	-151.579
		-58.8072	7.26316				-41.9362	101.806				-48.06	24.7264					3.04196	-151.918
		-59.1189	7.4356				-42.0496	101.27				-48.1707	24.8331					2.81546	-152.256
		-59.4285	7.60859				-42.163	100.735				-48.2814	24.9391					2.58912	-152.591
		-59.736	7.78212				-42.2766	100.2				-48.3922	25.0447					2.36295	-152.923
		-60.0414	7.95617				-42.3902	99.6673				-48.503	25.1496					2.13697	-153.254
		-60.3447	8.13074				-42.5039	99.1351				-48.6138	25.254					1.91117	-153.583
		-60.6458	8.30581				-42.6176	98.604				-48.7246	25.3579					1.68556	-153.909
		-60.9448	8.48136				-42.7314	98.0739				-48.8354	25.4612					1.46014	-154.233
		-61.2416	8.6574				-42.8452	97.5449				-48.9462	25.5639					1.23493	-154.555
		-61.5363	8.83389				-42.9591	97.0169				-49.057	25.666					1.00992	-154.874
		-61.8288	9.01084				-43.073	96.4901				-49.1678	25.7676					0.78512	-155.191
		-62.1191	9.18823				-43.187	95.9643				-49.2786	25.8687					0.56054	-155.507
		-62.4072	9.36605				-43.301	95.4397				-49.3893	25.9691					0.33618	-155.819
		-62.6931	9.54428				-43.415	94.9161				-49.5	26.069					0.11205	-156.13
		-62.9769	9.72291				-43.5291	94.3938				-49.6107	26.1682					-0.11185	-156.438
		-63.2584	9.90193				-43.6432	93.8726				-49.7214	26.2669					-0.33551	-156.744
		-63.5377	10.0813				-43.7573	93.3525				-49.832	26.3651					-0.55893	-157.048
		-63.8147	10.2611				-43.8714	92.8337				-49.9425	26.4626					-0.7821	-157.35
		-64.0896	10.4412				-43.9856	92.316				-50.053	26.5596					-1.00502	-157.649
		-64.3622	10.6217				-44.0998	91.7996				-50.1634	26.6559					-1.22768	-157.946
		-64.6325	10.8025				-44.2139	91.2844				-50.2738	26.7517					-1.45008	-158.24
		-64.9006	10.9835				-44.3281	90.7704				-50.3841	26.8468					-1.67221	-158.533
		-65.1665	11.1649				-44.4423	90.2577				-50.4943	26.9414					-1.89407	-158.823
		-65.4301	11.3466				-44.5565	89.7463				-50.6045	27.0354					-2.11565	-159.111
		-65.6914	11.5286				-44.6706	89.2362				-50.7145	27.1288					-2.33695	-159.396
		-65.9504	11.7108				-44.7848	88.7273				-50.8245	27.2216					-2.55796	-159.679
		-66.2071	11.8933				-44.8989	88.2198				-50.9343	27.3137					-2.77867	-159.96
		-66.4616	12.076				-45.0131	87.7136				-51.0441	27.4053					-2.99909	-160.238
		-66.7137	12.259				-45.1272	87.2088				-51.1537	27.4963					-3.2192	-160.514
		-66.9636	12.4421				-45.2413	86.7053				-51.2632	27.5867					-3.43901	-160.788
		-67.2111	12.6255				-45.3553	86.2032				-51.3726	27.6764					-3.65851	-161.06
		-67.4563	12.809				-45.4693	85.7025				-51.4819	27.7656					-3.87769	-161.329
		-67.6992	12.9928				-45.5833	85.2031				-51.591	27.8541					-4.09654	-161.595
		-67.9398	13.1767				-45.6973	84.7052				-51.7	27.942					-4.31507	-161.86
		-68.178	13.3607				-45.8112	84.2087				-51.8089	28.0293					-4.53327	-162.122
		-68.414	13.5449				-45.925	83.7137				-51.9176	28.116					-4.75114	-162.382
		-68.6475	13.7292				-46.0389	83.2201				-52.0262	28.2021					-4.96866	-162.639
		-68.8787	13.9136				-46.1526	82.7279				-52.1346	28.2875					-5.18584	-162.894
		-69.1076	14.0981				-46.2663	82.2373				-52.2429	28.3724					-5.40267	-163.147
		-69.3341	14.2827				-46.38	81.7481				-52.3509	28.4566					-5.61914	-163.397
		-69.5583	14.4674				-46.4935	81.2604				-52.4588	28.5402					-5.83526	-163.645
		-69.78	14.6521				-46.607	80.7743				-52.5666	28.6231					-6.05101	-163.89
		-69.9994	14.8369				-46.7205	80.2897				-52.6741	28.7055					-6.26639	-164.133
		-70.2165	15.0217				-46.8338	79.8066				-52.7814	28.7872					-6.48141	-164.374
		-70.4311	15.2065				-46.9471	79.3251				-52.8886	28.8683					-6.69604	-164.612
		-70.6434	15.3914				-47.0603	78.8452				-52.9956	28.9488					-6.9103	-164.848
		-70.8532	15.5762				-47.1734	78.3668				-53.1023	29.0286					-7.12417	-165.082
		-71.0607	15.7611				-47.2864	77.8901				-53.2088	29.1078					-7.33765	-165.313
		-71.2658	15.9459				-47.3993	77.4149				-53.3152	29.1864					-7.55074	-165.542
		-71.4685	16.1307				-47.5122	76.9414				-53.4213	29.2643					-7.76343	-165.768
		-71.6688	16.3154				-47.6249	76.4695				-53.5271	29.3417					-7.97571	-165.993
		-71.8667	16.5001				-47.7375	75.9992				-53.6328	29.4183					-8.18759	-166.214
		-72.0621	16.6846				-47.85	75.5306				-53.7382	29.4944					-8.39906	-166.433
		-72.2552	16.8691				-47.9624	75.0637				-53.8434	29.5698					-8.61012	-166.65
		-72.4458	17.0535				-48.0746	74.5985				-53.9483	29.6446					-8.82076	-166.865
		-72.634	17.2378				-48.1868	74.135				-54.053	29.7188					-9.03097	-167.077
		-72.8198	17.4219				-48.2988	73.6731				-54.1574	29.7923					-9.24076	-167.287
		-73.0031	17.6059				-48.4107	73.213				-54.2615	29.8651					-9.45012	-167.494
		-73.1841	17.7898				-48.5224	72.7546				-54.3654	29.9374					-9.65904	-167.699
		-73.3626	17.9735				-48.6341	72.298				-54.469	30.009					-9.86752	-167.901
		-73.5386	18.157				-48.7456	71.8431				-54.5723	30.08					-10.0756	-168.102
		-73.7122	18.3403				-48.8569	71.39				-54.6754	30.1503					-10.2832	-168.299
		-73.8834	18.5234				-48.9681	70.9386				-54.7782	30.22					-10.4903	-168.495
		-74.0522	18.7063				-49.0791	70.4891				-54.8806	30.2891					-10.697	-168.688
		-74.2185	18.889				-49.19	70.0413				-54.9828	30.3575					-10.9032	-168.878
		-74.3823	19.0714				-49.3007	69.5954				-55.0847	30.4253					-11.109	-169.066
		-74.5437	19.2536				-49.4113	69.1513				-55.1863	30.4924					-11.3143	-169.252
		-74.7027	19.4356				-49.5216	68.709				-55.2875	30.5589					-11.5191	-169.436
		-74.8592	19.6172				-49.6319	68.2686				-55.3884	30.6248					-11.7235	-169.617
		-75.0132	19.7986				-49.7419	67.83				-55.489	30.69					-11.9274	-169.795
		-75.1648	19.9796				-49.8518	67.3933				-55.5893	30.7546					-12.1308	-169.971
		-75.314	20.1604				-49.9614	66.9585				-55.6893	30.8186					-12.3337	-170.145
		-75.4607	20.3408				-50.0709	66.5256				-55.7889	30.8819					-12.5362	-170.317
		-75.6049	20.5209				-50.1802	66.0945				-55.8882	30.9446					-12.7381	-170.486
		-75.7467	20.7007				-50.2893	65.6654				-55.9871	31.0066					-12.9396	-170.652
		-75.886	20.8801				-50.3982	65.2382				-56.0857	31.068					-13.1405	-170.817
		-76.0228	21.0591				-50.507	64.813				-56.184	31.1288					-13.341	-170.979
		-76.1572	21.2377				-50.6155	64.3897				-56.2818	31.1889					-13.541	-171.138
		-76.2891	21.4159				-50.7237	63.9683				-56.3793	31.2484					-13.7404	-171.295
		-76.4186	21.5938				-50.8318	63.5489				-56.4765	31.3073					-13.9394	-171.45
		-76.5456	21.7712				-50.9397	63.1315				-56.5732	31.3655					-14.1378	-171.603
		-76.6701	21.9481				-51.0473	62.716				-56.6696	31.4231					-14.3357	-171.753
		-76.7922	22.1247				-51.1547	62.3026				-56.7656	31.4801					-14.5331	-171.9
		-76.9118	22.3008				-51.2619	61.8911				-56.8612	31.5364					-14.73	-172.046
		-77.029	22.4764				-51.3689	61.4817				-56.9564	31.5921					-14.9263	-172.189
		-77.1437	22.6515				-51.4756	61.0743				-57.0513	31.6472					-15.1221	-172.329
		-77.2559	22.8261				-51.5821	60.6689				-57.1457	31.7016					-15.3174	-172.468
		-77.3657	23.0003				-51.6883	60.2656				-57.2397	31.7554					-15.5122	-172.604
		-77.473	23.1739				-51.7943	59.8643				-57.3333	31.8086					-15.7064	-172.737
		-77.5778	23.347				-51.9	59.4651				-57.4265	31.8611					-15.9	-172.868
		-77.6802	23.5196				-52.0055	59.068				-57.5193	31.913					-16.0932	-172.997
		-77.7801	23.6916				-52.1108	58.6729				-57.6116	31.9643					-16.2857	-173.124
		-77.8776	23.8631				-52.2157	58.28				-57.7036	32.0149					-16.4778	-173.248
		-77.9726	24.034				-52.3204	57.8891				-57.7951	32.065					-16.6693	-173.37
		-78.0652	24.2043				-52.4248	57.5003				-57.8861	32.1144					-16.8602	-173.489
		-78.1553	24.374				-52.529	57.1137				-57.9767	32.1632					-17.0506	-173.607
		-78.2429	24.5431				-52.6329	56.7292				-58.0669	32.2113					-17.2404	-173.722
		-78.3281	24.7116				-52.7364	56.3468				-58.1566	32.2588					-17.4296	-173.834
		-78.4109	24.8795				-52.8398	55.9665				-58.2459	32.3058					-17.6183	-173.945
		-78.4912	25.0467				-52.9428	55.5884				-58.3347	32.352					-17.8064	-174.052
		-78.569	25.2133				-53.0455	55.2125				-58.423	32.3977					-17.994	-174.158
		-78.6445	25.3793				-53.148	54.8387				-58.5109	32.4428					-18.1809	-174.262
		-78.7174	25.5446				-53.2501	54.4672				-58.5983	32.4872					-18.3673	-174.363
		-78.7879	25.7091				-53.3519	54.0978				-58.6853	32.531					-18.5531	-174.462
		-78.856	25.873				-53.4534	53.7306				-58.7717	32.5742					-18.7384	-174.558
		-78.9217	26.0362				-53.5547	53.3655				-58.8577	32.6168					-18.923	-174.652
		-78.9849	26.1987				-53.6555	53.0027				-58.9432	32.6588					-19.1071	-174.744
		-79.0457	26.3605				-53.7561	52.6421				-59.0282	32.7002					-19.2906	-174.834
		-79.1041	26.5215				-53.8564	52.2838				-59.1127	32.741					-19.4735	-174.921
		-79.1601	26.6818				-53.9563	51.9276				-59.1967	32.7811					-19.6558	-175.007
		-79.2136	26.8414				-54.0559	51.5737				-59.2803	32.8207					-19.8375	-175.09
		-79.2647	27.0002				-54.1552	51.2221				-59.3633	32.8596					-20.0187	-175.17
		-79.3134	27.1582				-54.2542	50.8727				-59.4457	32.898					-20.1992	-175.249
		-79.3597	27.3154				-54.3528	50.5256				-59.5277	32.9357					-20.3791	-175.325
		-79.4036	27.4718				-54.451	50.1807				-59.6092	32.9729					-20.5584	-175.399
		-79.445	27.6274				-54.5489	49.8381				-59.6902	33.0095					-20.7372	-175.471
		-79.4841	27.7823				-54.6465	49.4978				-59.7706	33.0454					-20.9153	-175.54
		-79.5208	27.9362				-54.7437	49.1597				-59.8505	33.0808					-21.0928	-175.608
		-79.5551	28.0894				-54.8406	48.824				-59.9299	33.1155					-21.2697	-175.673
		-79.587	28.2417				-54.937	48.4905				-60.0087	33.1497					-21.446	-175.736
		-79.6165	28.3932				-55.0332	48.1594				-60.087	33.1833					-21.6216	-175.797
		-79.6436	28.5437				-55.1289	47.8306				-60.1647	33.2163					-21.7967	-175.855
		-79.6684	28.6935				-55.2243	47.5041				-60.242	33.2488					-21.9711	-175.912
		-79.6907	28.8423				-55.3193	47.1799				-60.3186	33.2806					-22.145	-175.966
		-79.7107	28.9903				-55.414	46.858				-60.3947	33.3119					-22.3182	-176.018
		-79.7284	29.1373				-55.5082	46.5385				-60.4703	33.3426					-22.4908	-176.068
		-79.7437	29.2835				-55.6021	46.2214				-60.5453	33.3727					-22.6627	-176.116
		-79.7566	29.4287				-55.6956	45.9065				-60.6197	33.4022					-22.8341	-176.161
		-79.7672	29.573				-55.7887	45.5941				-60.6936	33.4311					-23.0048	-176.205
		-79.7754	29.7163				-55.8814	45.2839				-60.7669	33.4595					-23.1748	-176.246
		-79.7813	29.8588				-55.9737	44.9762				-60.8396	33.4873					-23.3443	-176.285
		-79.7849	30.0002				-56.0656	44.6708				-60.9118	33.5146					-23.5131	-176.322
		-79.7861	30.1407				-56.1571	44.3678				-60.9834	33.5413					-23.6813	-176.357
		-79.785	30.2802				-56.2481	44.0672				-61.0544	33.5674					-23.8489	-176.39
		-79.7816	30.4188				-56.3388	43.7689				-61.1248	33.593					-24.0158	-176.421
		-79.7759	30.5563				-56.4291	43.4731				-61.1946	33.618					-24.1821	-176.45
		-79.7678	30.6929				-56.5189	43.1796				-61.2638	33.6425					-24.3477	-176.476
		-79.7575	30.8284				-56.6083	42.8886				-61.3325	33.6664					-24.5128	-176.501
		-79.7449	30.9629				-56.6973	42.5999				-61.4005	33.6897					-24.6771	-176.524
		-79.7299	31.0964				-56.7859	42.3137				-61.468	33.7125					-24.8408	-176.544
		-79.7127	31.2289				-56.874	42.0298				-61.5348	33.7348					-25.0039	-176.562
		-79.6932	31.3604				-56.9617	41.7484				-61.6011	33.7565					-25.1664	-176.579
		-79.6715	31.4907				-57.049	41.4694				-61.6668	33.7777					-25.3282	-176.593
		-79.6475	31.6201				-57.1358	41.1928				-61.7318	33.7983					-25.4893	-176.605
		-79.6212	31.7483				-57.2222	40.9187				-61.7962	33.8184					-25.6499	-176.616
		-79.5926	31.8755				-57.3081	40.6469				-61.86	33.838					-25.8097	-176.624
		-79.5619	32.0016				-57.3936	40.3777				-61.9232	33.857					-25.9689	-176.63
		-79.5288	32.1267				-57.4787	40.1108				-61.9858	33.8756					-26.1275	-176.635
		-79.4936	32.2506				-57.5632	39.8464				-62.0477	33.8935					-26.2854	-176.637
		-79.4561	32.3734				-57.6474	39.5844				-62.1091	33.911					-26.4427	-176.637
		-79.4164	32.4951				-57.731	39.3249				-62.1698	33.928					-26.5993	-176.636
		-79.3745	32.6157				-57.8142	39.0679				-62.2298	33.9444					-26.7552	-176.632
		-79.3304	32.7352				-57.8969	38.8132				-62.2893	33.9603					-26.9105	-176.627
		-79.284	32.8536				-57.9792	38.5611				-62.3481	33.9757					-27.0652	-176.619
		-79.2356	32.9708				-58.0609	38.3114				-62.4062	33.9906					-27.2192	-176.61
		-79.1849	33.0868				-58.1422	38.0642				-62.4637	34.005					-27.3725	-176.599
		-79.132	33.2017				-58.2231	37.8194				-62.5206	34.0189					-27.5252	-176.585
		-79.0769	33.3155				-58.3034	37.5771				-62.5769	34.0322					-27.6772	-176.57
		-79.0198	33.4281				-58.3832	37.3372				-62.6325	34.0451					-27.8286	-176.553
		-78.9604	33.5395				-58.4626	37.0999				-62.6874	34.0575					-27.9793	-176.535
		-78.8989	33.6497				-58.5415	36.865				-62.7417	34.0694					-28.1293	-176.514
		-78.8353	33.7587				-58.6198	36.6326				-62.7954	34.0808					-28.2787	-176.491
		-78.7695	33.8666				-58.6977	36.4026				-62.8484	34.0918					-28.4274	-176.467
		-78.7016	33.9733				-58.7751	36.1752				-62.9007	34.1022					-28.5755	-176.44
		-78.6316	34.0787				-58.852	35.9502				-62.9524	34.1122					-28.7229	-176.412
		-78.5595	34.1829				-58.9284	35.7277				-63.0034	34.1216					-28.8696	-176.382
		-78.4853	34.2859				-59.0042	35.5077				-63.0538	34.1307					-29.0157	-176.351
		-78.409	34.3877				-59.0796	35.2901				-63.1035	34.1392					-29.1611	-176.317
		-78.3307	34.4883				-59.1544	35.0751				-63.1525	34.1473					-29.3059	-176.282
		-78.2502	34.5876				-59.2287	34.8625				-63.2009	34.1549					-29.45	-176.244
		-78.1677	34.6857				-59.3025	34.6525				-63.2486	34.162					-29.5934	-176.206
		-78.0832	34.7826				-59.3758	34.4449				-63.2956	34.1687					-29.7362	-176.165
		-77.9966	34.8782				-59.4486	34.2398				-63.342	34.1749					-29.8783	-176.122
		-77.908	34.9725				-59.5208	34.0372				-63.3877	34.1807					-30.0197	-176.078
		-77.8173	35.0656				-59.5925	33.8371				-63.4327	34.186					-30.1605	-176.032
		-77.7246	35.1574				-59.6637	33.6394				-63.477	34.1909					-30.3006	-175.985
		-77.6299	35.2479				-59.7343	33.4443				-63.5207	34.1953					-30.44	-175.935
		-77.5332	35.3372				-59.8044	33.2516				-63.5637	34.1993					-30.5788	-175.884
		-77.4345	35.4251				-59.874	33.0615				-63.606	34.2029					-30.7169	-175.831
		-77.3339	35.5118				-59.943	32.8738				-63.6476	34.206					-30.8544	-175.777
		-77.2312	35.5972				-60.0115	32.6887				-63.6885	34.2087					-30.9911	-175.721
		-77.1266	35.6813				-60.0794	32.506				-63.7288	34.211					-31.1273	-175.663
		-77.0201	35.7641				-60.1468	32.3258				-63.7684	34.2128					-31.2627	-175.603
		-76.9116	35.8456				-60.2136	32.1481				-63.8073	34.2143					-31.3975	-175.542
		-76.8012	35.9257				-60.2799	31.9729				-63.8455	34.2153					-31.5316	-175.479
		-76.6888	36.0046				-60.3456	31.8001				-63.883	34.2159					-31.6651	-175.415
		-76.5745	36.0821				-60.4108	31.6299				-63.9198	34.2161					-31.7979	-175.349
		-76.4584	36.1584				-60.4754	31.4621				-63.9559	34.2158					-31.93	-175.282
		-76.3403	36.2332				-60.5395	31.2969				-63.9914	34.2152					-32.0614	-175.212
		-76.2204	36.3068				-60.6029	31.1341				-64.0261	34.2142					-32.1922	-175.142
		-76.0985	36.379				-60.6658	30.9738				-64.0602	34.2128					-32.3224	-175.069
		-75.9748	36.4499				-60.7282	30.8159				-64.0935	34.2109					-32.4518	-174.995
		-75.8493	36.5194				-60.79	30.6606				-64.1262	34.2087					-32.5806	-174.92
		-75.7219	36.5876				-60.8512	30.5077				-64.1582	34.2062					-32.7088	-174.843
		-75.5927	36.6545				-60.9118	30.3573				-64.1895	34.2032					-32.8362	-174.764
		-75.4617	36.72				-60.9718	30.2094				-64.2201	34.1998					-32.9631	-174.684
		-75.3288	36.7841				-61.0313	30.064				-64.2499	34.1961					-33.0892	-174.603
		-75.1941	36.8469				-61.0902	29.921				-64.2791	34.192					-33.2147	-174.52
		-75.0577	36.9083				-61.1485	29.7805				-64.3076	34.1875					-33.3395	-174.435
		-74.9195	36.9684				-61.2062	29.6424				-64.3354	34.1827					-33.4637	-174.349
		-74.7795	37.0271				-61.2634	29.5069				-64.3625	34.1775					-33.5872	-174.262
		-74.6377	37.0844				-61.3199	29.3737				-64.3889	34.1719					-33.71	-174.173
		-74.4942	37.1403				-61.3759	29.2431				-64.4146	34.166					-33.8322	-174.083
		-74.349	37.1949				-61.4312	29.1149				-64.4396	34.1597					-33.9537	-173.991
		-74.202	37.2481				-61.486	28.9891				-64.4639	34.1531					-34.0745	-173.898
		-74.0533	37.2999				-61.5402	28.8658				-64.4875	34.1462					-34.1947	-173.803
		-73.903	37.3503				-61.5938	28.7449				-64.5104	34.1389					-34.3143	-173.707
		-73.7509	37.3993				-61.6467	28.6265				-64.5326	34.1312					-34.4331	-173.61
		-73.5971	37.447				-61.6991	28.5105				-64.554	34.1233					-34.5514	-173.511
		-73.4417	37.4932				-61.7509	28.397				-64.5748	34.115					-34.6689	-173.411
		-73.2846	37.5381				-61.8021	28.2859				-64.5949	34.1063					-34.7858	-173.309
		-73.1259	37.5816				-61.8526	28.1772				-64.6143	34.0974					-34.9021	-173.206
		-72.9655	37.6237				-61.9026	28.071				-64.633	34.0881					-35.0177	-173.102
		-72.8035	37.6644				-61.952	27.9672				-64.651	34.0785					-35.1326	-172.997
		-72.6399	37.7037				-62.0007	27.8657				-64.6683	34.0686					-35.2469	-172.89
		-72.4747	37.7415				-62.0488	27.7667				-64.6848	34.0584					-35.3605	-172.782
		-72.308	37.778				-62.0964	27.6702				-64.7007	34.0479					-35.4734	-172.672
		-72.1396	37.8131				-62.1433	27.576				-64.7159	34.0371					-35.5858	-172.562
		-71.9697	37.8468				-62.1895	27.4842				-64.7304	34.026					-35.6974	-172.45
		-71.7982	37.8791				-62.2352	27.3948				-64.7441	34.0146					-35.8084	-172.337
		-71.6251	37.91				-62.2803	27.3078				-64.7572	34.0029					-35.9188	-172.222
		-71.4506	37.9394				-62.3247	27.2232				-64.7696	33.9909					-36.0285	-172.107
		-71.2745	37.9675				-62.3685	27.141				-64.7813	33.9786					-36.1375	-171.99
		-71.0969	37.9942				-62.4117	27.0612				-64.7923	33.9661					-36.246	-171.872
		-70.9178	38.0194				-62.4543	26.9837				-64.8025	33.9533					-36.3537	-171.753
		-70.7373	38.0433				-62.4962	26.9086				-64.8121	33.9402					-36.4608	-171.632
		-70.5553	38.0657				-62.5375	26.8359				-64.821	33.9268					-36.5673	-171.511
		-70.3718	38.0867				-62.5782	26.7655				-64.8292	33.9132					-36.6731	-171.388
		-70.1868	38.1064				-62.6183	26.6974				-64.8367	33.8993					-36.7783	-171.264
		-70.0005	38.1246				-62.6577	26.6318				-64.8435	33.8852					-36.8828	-171.139
		-69.8127	38.1414				-62.6965	26.5684				-64.8496	33.8708					-36.9867	-171.013
		-69.6235	38.1568				-62.7346	26.5074				-64.855	33.8561					-37.0899	-170.885
		-69.4329	38.1708				-62.7722	26.4488				-64.8598	33.8412					-37.1925	-170.757
		-69.2409	38.1834				-62.8091	26.3924				-64.8638	33.8261					-37.2945	-170.628
		-69.0476	38.1946				-62.8454	26.3384				-64.8671	33.8107					-37.3958	-170.497
		-68.8529	38.2043				-62.881	26.2867				-64.8698	33.7951					-37.4964	-170.365
		-68.6569	38.2127				-62.916	26.2372				-64.8717	33.7792					-37.5965	-170.233
		-68.4595	38.2197				-62.9504	26.1901				-64.873	33.7631					-37.6959	-170.099
		-68.2608	38.2252				-62.9841	26.1453				-64.8736	33.7468					-37.7946	-169.964
		-68.0608	38.2294				-63.0172	26.1028				-64.8735	33.7303					-37.8927	-169.828
		-67.8595	38.2321				-63.0496	26.0625				-64.8727	33.7136					-37.9902	-169.692
		-67.6569	38.2335				-63.0814	26.0245				-64.8712	33.6966					-38.087	-169.554
		-67.4531	38.2335				-63.1126	25.9888				-64.8691	33.6794					-38.1833	-169.415
		-67.2479	38.232				-63.1431	25.9554				-64.8662	33.6621					-38.2788	-169.275
		-67.0416	38.2292				-63.173	25.9242				-64.8627	33.6445					-38.3738	-169.134
		-66.834	38.225				-63.2022	25.8952				-64.8585	33.6267					-38.4681	-168.993
		-66.6252	38.2193				-63.2308	25.8685				-64.8537	33.6087					-38.5618	-168.85
		-66.4152	38.2123				-63.2588	25.844				-64.8481	33.5906					-38.6548	-168.706
		-66.204	38.2039				-63.2861	25.8218				-64.8419	33.5722					-38.7473	-168.562
		-65.9916	38.1941				-63.3128	25.8017				-64.835	33.5537					-38.839	-168.416
		-65.7781	38.183				-63.3388	25.7839				-64.8275	33.535					-38.9302	-168.27
		-65.5634	38.1704				-63.3642	25.7683				-64.8192	33.5161					-39.0207	-168.123
		-65.3475	38.1565				-63.389	25.7548				-64.8103	33.497					-39.1107	-167.975
		-65.1306	38.1412				-63.413	25.7436				-64.8007	33.4777					-39.2	-167.826
		-64.9125	38.1245				-63.4365	25.7345				-64.7905	33.4583					-39.2886	-167.676
		-64.6933	38.1064				-63.4593	25.7276				-64.7796	33.4388					-39.3766	-167.525
		-64.4731	38.0869				-63.4815	25.7229				-64.768	33.419					-39.4641	-167.374
		-64.2517	38.0661				-63.503	25.7203				-64.7558	33.3991					-39.5509	-167.222
		-64.0293	38.044				-63.5238	25.7199				-64.7429	33.3791					-39.6371	-167.068
		-63.8059	38.0204				-63.544	25.7216				-64.7294	33.3589					-39.7226	-166.914
		-63.5814	37.9955				-63.5636	25.7254				-64.7152	33.3386					-39.8075	-166.76
		-63.3559	37.9693				-63.5825	25.7313				-64.7003	33.3181					-39.8919	-166.604
		-63.1294	37.9417				-63.6008	25.7394				-64.6848	33.2974					-39.9756	-166.448
		-62.9019	37.9127				-63.6185	25.7496				-64.6687	33.2767					-40.0587	-166.291
		-62.6734	37.8824				-63.6354	25.7618				-64.6519	33.2558					-40.1412	-166.133
		-62.4439	37.8508				-63.6518	25.7762				-64.6345	33.2348					-40.223	-165.975
		-62.2135	37.8178				-63.6675	25.7926				-64.6164	33.2137					-40.3043	-165.815
		-61.9822	37.7835				-63.6825	25.8111				-64.5976	33.1924					-40.3849	-165.655
		-61.7499	37.7478				-63.6969	25.8317				-64.5783	33.171					-40.4649	-165.495
		-61.5167	37.7108				-63.7107	25.8543				-64.5583	33.1495					-40.5444	-165.333
		-61.2826	37.6725				-63.7238	25.8789				-64.5376	33.1279					-40.6232	-165.171
		-61.0476	37.6329				-63.7363	25.9056				-64.5163	33.1062					-40.7014	-165.009
		-60.8118	37.5919				-63.7481	25.9343				-64.4944	33.0844					-40.779	-164.845
		-60.5751	37.5496				-63.7593	25.965				-64.4719	33.0625					-40.856	-164.681
		-60.3375	37.5061				-63.7698	25.9978				-64.4487	33.0404					-40.9323	-164.517
		-60.0991	37.4612				-63.7797	26.0325				-64.4249	33.0183					-41.0081	-164.352
		-59.8599	37.415				-63.7889	26.0692				-64.4005	32.9961					-41.0833	-164.186
		-59.6199	37.3676				-63.7975	26.1078				-64.3755	32.9738					-41.1579	-164.019
		-59.379	37.3188				-63.8055	26.1485				-64.3498	32.9515					-41.2319	-163.852
		-59.1375	37.2687				-63.8128	26.1911				-64.3236	32.929					-41.3052	-163.685
		-58.8951	37.2174				-63.8195	26.2356				-64.2967	32.9065					-41.378	-163.516
		-58.652	37.1648				-63.8255	26.2821				-64.2692	32.8839					-41.4502	-163.348
		-58.4081	37.1109				-63.8309	26.3305				-64.2411	32.8612					-41.5217	-163.178
		-58.1636	37.0558				-63.8357	26.3808				-64.2124	32.8385					-41.5927	-163.008
		-57.9183	36.9994				-63.8398	26.433				-64.1831	32.8157					-41.6631	-162.838
		-57.6723	36.9417				-63.8433	26.4871				-64.1532	32.7928					-41.7329	-162.667
		-57.4256	36.8828				-63.8461	26.5431				-64.1227	32.7699					-41.8021	-162.496
		-57.1782	36.8226				-63.8483	26.601				-64.0916	32.7469					-41.8707	-162.324
		-56.9303	36.7612				-63.8499	26.6607				-64.06	32.7238					-41.9387	-162.151
		-56.6816	36.6986				-63.8508	26.7223				-64.0277	32.7008					-42.0061	-161.978
		-56.4323	36.6347				-63.8511	26.7857				-63.9948	32.6776					-42.0729	-161.805
		-56.1824	36.5696				-63.8508	26.851				-63.9614	32.6545					-42.1392	-161.631
		-55.9319	36.5033				-63.8499	26.918				-63.9273	32.6313					-42.2048	-161.457
		-55.6808	36.4358				-63.8483	26.9869				-63.8927	32.608					-42.2699	-161.282
		-55.4292	36.3671				-63.846	27.0576				-63.8576	32.5847					-42.3344	-161.107
		-55.1769	36.2972				-63.8432	27.13				-63.8218	32.5615					-42.3982	-160.932
		-54.9242	36.226				-63.8397	27.2043				-63.7855	32.5381					-42.4616	-160.756
		-54.6709	36.1537				-63.8356	27.2803				-63.7486	32.5148					-42.5243	-160.579
		-54.417	36.0802				-63.8309	27.358				-63.7111	32.4914					-42.5864	-160.403
		-54.1627	36.0056				-63.8255	27.4375				-63.6731	32.468					-42.6479	-160.225
		-53.9079	35.9297				-63.8195	27.5188				-63.6345	32.4446					-42.7089	-160.048
		-53.6525	35.8527				-63.813	27.6017				-63.5954	32.4212					-42.7693	-159.87
		-53.3967	35.7746				-63.8057	27.6863				-63.5557	32.3978					-42.8291	-159.692
		-53.1405	35.6953				-63.7979	27.7727				-63.5155	32.3743					-42.8883	-159.513
		-52.8838	35.6148				-63.7894	27.8607				-63.4747	32.3509					-42.947	-159.335
		-52.6267	35.5333				-63.7804	27.9504				-63.4334	32.3275					-43.005	-159.155
		-52.3692	35.4505				-63.7707	28.0418				-63.3915	32.304					-43.0625	-158.976
		-52.1112	35.3667				-63.7604	28.1348				-63.3491	32.2806					-43.1194	-158.796
		-51.8529	35.2818				-63.7495	28.2294				-63.3062	32.2572					-43.1758	-158.616
		-51.5942	35.1957				-63.7379	28.3257				-63.2627	32.2338					-43.2315	-158.436
		-51.3352	35.1085				-63.7258	28.4236				-63.2187	32.2104					-43.2867	-158.255
		-51.0758	35.0203				-63.7131	28.5231				-63.1742	32.1871					-43.3413	-158.074
		-50.816	34.9309				-63.6997	28.6242				-63.1292	32.1637					-43.3954	-157.893
		-50.556	34.8405				-63.6858	28.7268				-63.0836	32.1404					-43.4488	-157.712
		-50.2956	34.749				-63.6712	28.8311				-63.0375	32.1171					-43.5017	-157.53
		-50.035	34.6565				-63.6561	28.9368				-62.9909	32.0938					-43.554	-157.348
		-49.774	34.5629				-63.6403	29.0441				-62.9438	32.0706					-43.6058	-157.166
		-49.5128	34.4682				-63.624	29.153				-62.8963	32.0474					-43.657	-156.984
		-49.2514	34.3725				-63.607	29.2633				-62.8481	32.0242					-43.7076	-156.802
		-48.9897	34.2758				-63.5895	29.3752				-62.7996	32.0011					-43.7576	-156.619
		-48.7277	34.178				-63.5713	29.4886				-62.7505	31.978					-43.8071	-156.436
		-48.4656	34.0792				-63.5526	29.6034				-62.7009	31.955					-43.856	-156.253
		-48.2032	33.9794				-63.5333	29.7197				-62.6508	31.932					-43.9043	-156.07
		-47.9407	33.8786				-63.5134	29.8375				-62.6003	31.9091					-43.9521	-155.887
		-47.678	33.7768				-63.4929	29.9566				-62.5492	31.8862					-43.9993	-155.703
		-47.4151	33.674				-63.4719	30.0773				-62.4977	31.8633					-44.046	-155.52
		-47.1521	33.5703				-63.4502	30.1993				-62.4457	31.8406					-44.092	-155.336
		-46.8889	33.4656				-63.428	30.3227				-62.3933	31.8178					-44.1376	-155.152
		-46.6257	33.3599				-63.4052	30.4476				-62.3403	31.7952					-44.1825	-154.968
		-46.3623	33.2532				-63.3818	30.5738				-62.2869	31.7726					-44.2269	-154.784
		-46.0988	33.1456				-63.3579	30.7014				-62.2331	31.7501					-44.2707	-154.6
		-45.8352	33.0371				-63.3334	30.8303				-62.1788	31.7276					-44.314	-154.416
		-45.5716	32.9277				-63.3083	30.9605				-62.124	31.7053					-44.3567	-154.232
		-45.3079	32.8173				-63.2826	31.0921				-62.0688	31.683					-44.3988	-154.048
		-45.0441	32.706				-63.2564	31.225				-62.0132	31.6607					-44.4404	-153.863
		-44.7803	32.5938				-63.2296	31.3592				-61.9571	31.6386					-44.4814	-153.679
		-44.5165	32.4808				-63.2023	31.4947				-61.9006	31.6165					-44.5219	-153.494
		-44.2527	32.3668				-63.1744	31.6315				-61.8436	31.5945					-44.5618	-153.31
		-43.9889	32.252				-63.146	31.7695				-61.7862	31.5726					-44.6011	-153.125
		-43.7251	32.1363				-63.117	31.9088				-61.7283	31.5508					-44.6399	-152.941
		-43.4614	32.0197				-63.0875	32.0493				-61.6701	31.5291					-44.6781	-152.756
		-43.1977	31.9023				-63.0574	32.191				-61.6114	31.5075					-44.7158	-152.572
		-42.934	31.7841				-63.0267	32.3339				-61.5523	31.4859					-44.7529	-152.387
		-42.6704	31.665				-62.9956	32.4781				-61.4928	31.4645					-44.7895	-152.203
		-42.4069	31.5451				-62.9639	32.6234				-61.4329	31.4432					-44.8255	-152.018
		-42.1435	31.4244				-62.9316	32.7698				-61.3726	31.4219					-44.8609	-151.834
		-41.8802	31.3029				-62.8988	32.9175				-61.3119	31.4008					-44.8958	-151.649
		-41.617	31.1806				-62.8655	33.0662				-61.2508	31.3798					-44.9301	-151.465
		-41.354	31.0575				-62.8317	33.2161				-61.1893	31.3589					-44.9639	-151.281
		-41.0911	30.9336				-62.7973	33.3672				-61.1274	31.338					-44.9971	-151.096
		-40.8283	30.809				-62.7624	33.5193				-61.0651	31.3173					-45.0298	-150.912
		-40.5657	30.6836				-62.727	33.6725				-61.0024	31.2967					-45.0619	-150.728
		-40.3033	30.5575				-62.6911	33.8267				-60.9394	31.2763					-45.0935	-150.544
		-40.0411	30.4306				-62.6546	33.9821				-60.8759	31.2559					-45.1245	-150.36
		-39.7791	30.303				-62.6177	34.1385				-60.8121	31.2357					-45.1549	-150.176
		-39.5173	30.1747				-62.5802	34.2959				-60.748	31.2156					-45.1848	-149.993
		-39.2557	30.0457				-62.5422	34.4543				-60.6835	31.1956					-45.2141	-149.809
		-38.9944	29.916				-62.5037	34.6138				-60.6186	31.1757					-45.2429	-149.626
		-38.7333	29.7856				-62.4648	34.7742				-60.5533	31.1559					-45.2712	-149.442
		-38.4725	29.6545				-62.4253	34.9356				-60.4877	31.1363					-45.2989	-149.259
		-38.212	29.5228				-62.3853	35.098				-60.4218	31.1168					-45.326	-149.076
		-37.9517	29.3904				-62.3449	35.2613				-60.3555	31.0974					-45.3526	-148.893
		-37.6918	29.2573				-62.3039	35.4256				-60.2889	31.0782					-45.3786	-148.71
		-37.4321	29.1236				-62.2625	35.5907				-60.2219	31.0591					-45.404	-148.528
		-37.1728	28.9893				-62.2206	35.7568				-60.1546	31.0402					-45.429	-148.345
		-36.9139	28.8544				-62.1782	35.9238				-60.087	31.0213					-45.4533	-148.163
		-36.6552	28.7188				-62.1353	36.0917				-60.019	31.0027					-45.4772	-147.981
		-36.397	28.5827				-62.0919	36.2605				-59.9508	30.9841					-45.5004	-147.799
		-36.1391	28.446				-62.0481	36.4301				-59.8822	30.9657					-45.5231	-147.618
		-35.8815	28.3087				-62.0038	36.6005				-59.8133	30.9474					-45.5453	-147.436
		-35.6244	28.1708				-61.9591	36.7718				-59.7441	30.9293					-45.5669	-147.255
		-35.3677	28.0324				-61.9139	36.9439				-59.6746	30.9114					-45.5879	-147.074
		-35.1114	27.8934				-61.8682	37.1168				-59.6047	30.8935					-45.6084	-146.893
		-34.8555	27.7539				-61.8221	37.2904				-59.5346	30.8759					-45.6284	-146.712
		-34.6001	27.6139				-61.7755	37.4649				-59.4642	30.8584					-45.6478	-146.532
		-34.3451	27.4734				-61.7285	37.6401				-59.3935	30.841					-45.6666	-146.352
		-34.0905	27.3323				-61.681	37.816				-59.3225	30.8238					-45.6849	-146.172
		-33.8365	27.1908				-61.6331	37.9927				-59.2512	30.8067					-45.7027	-145.992
		-33.5829	27.0488				-61.5848	38.1701				-59.1797	30.7898					-45.7199	-145.813
		-33.3298	26.9063				-61.536	38.3482				-59.1079	30.773					-45.7365	-145.634
		-33.0772	26.7633				-61.4868	38.527				-59.0358	30.7564					-45.7526	-145.455
		-32.8252	26.6199				-61.4372	38.7065				-58.9634	30.74					-45.7681	-145.276
		-32.5736	26.4761				-61.3871	38.8867				-58.8908	30.7237					-45.7831	-145.098
		-32.3226	26.3318				-61.3367	39.0674				-58.8179	30.7076					-45.7975	-144.92
		-32.0722	26.1871				-61.2858	39.2489				-58.7448	30.6917					-45.8114	-144.742
		-31.8223	26.042				-61.2345	39.4309				-58.6714	30.6759					-45.8247	-144.565
		-31.5729	25.8965				-61.1827	39.6136				-58.5978	30.6603					-45.8374	-144.388
		-31.3242	25.7506				-61.1306	39.7968				-58.5239	30.6448					-45.8496	-144.211
		-31.076	25.6043				-61.0781	39.9806				-58.4498	30.6295					-45.8613	-144.035
		-30.8284	25.4577				-61.0252	40.165				-58.3755	30.6144					-45.8724	-143.858
		-30.5815	25.3107				-60.9719	40.35				-58.3009	30.5994					-45.8829	-143.683
		-30.3351	25.1634				-60.9182	40.5355				-58.2261	30.5846					-45.8929	-143.507
		-30.0894	25.0157				-60.8641	40.7215				-58.151	30.57					-45.9024	-143.332
		-29.8444	24.8677				-60.8096	40.908				-58.0758	30.5556					-45.9113	-143.157
		-29.6	24.7194				-60.7547	41.0951				-58.0003	30.5413					-45.9196	-142.983
		-29.3562	24.5708				-60.6995	41.2826				-57.9246	30.5272					-45.9273	-142.809
		-29.1132	24.4219				-60.6439	41.4706				-57.8488	30.5133					-45.9346	-142.635
		-28.8708	24.2727				-60.5879	41.659				-57.7727	30.4995					-45.9412	-142.461
		-28.6291	24.1233				-60.5316	41.8479				-57.6964	30.4859					-45.9473	-142.288
		-28.388	23.9736				-60.4749	42.0372				-57.6199	30.4725					-45.9528	-142.116
		-28.1478	23.8237				-60.4178	42.2269				-57.5432	30.4593					-45.9578	-141.943
		-27.9082	23.6735				-60.3604	42.4171				-57.4664	30.4463					-45.9622	-141.771
		-27.6694	23.5231				-60.3026	42.6076				-57.3893	30.4334					-45.9661	-141.6
		-27.4312	23.3725				-60.2445	42.7985				-57.3121	30.4207					-45.9694	-141.429
		-27.1939	23.2217				-60.186	42.9898				-57.2347	30.4082					-45.9722	-141.258
		-26.9573	23.0706				-60.1272	43.1814				-57.1571	30.3958					-45.9744	-141.088
		-26.7215	22.9195				-60.0681	43.3734				-57.0793	30.3837					-45.976	-140.918
		-26.4864	22.7681				-60.0087	43.5657				-57.0014	30.3717					-45.9771	-140.748
		-26.2522	22.6166				-59.9489	43.7583				-56.9233	30.3599					-45.9776	-140.579
		-26.0187	22.4649				-59.8888	43.9511				-56.8451	30.3483					-45.9775	-140.41
		-25.786	22.3131				-59.8283	44.1443				-56.7667	30.3369					-45.9769	-140.242
		-25.5542	22.1612				-59.7676	44.3378				-56.6882	30.3257					-45.9757	-140.074
		-25.3231	22.0091				-59.7065	44.5315				-56.6095	30.3146					-45.974	-139.907
		-25.0929	21.857				-59.6452	44.7254				-56.5307	30.3037					-45.9717	-139.74
		-24.8636	21.7047				-59.5835	44.9196				-56.4517	30.293					-45.9689	-139.573
		-24.6351	21.5524				-59.5216	45.114				-56.3726	30.2825					-45.9654	-139.407
		-24.4075	21.4				-59.4593	45.3086				-56.2933	30.2722					-45.9614	-139.241
		-24.1807	21.2475				-59.3967	45.5034				-56.214	30.262					-45.9569	-139.076
		-23.9548	21.095				-59.3339	45.6983				-56.1345	30.2521					-45.9518	-138.911
		-23.7297	20.9425				-59.2708	45.8935				-56.0549	30.2423					-45.9461	-138.747
		-23.5056	20.7899				-59.2074	46.0888				-55.9751	30.2327					-45.9398	-138.583
		-23.2824	20.6373				-59.1437	46.2842				-55.8953	30.2233					-45.933	-138.419
		-23.0601	20.4847				-59.0798	46.4798				-55.8153	30.2141					-45.9256	-138.256
		-22.8387	20.3321				-59.0156	46.6754				-55.7353	30.2051					-45.9177	-138.094
		-22.6182	20.1796				-58.9511	46.8712				-55.6551	30.1962					-45.9092	-137.932
		-22.3987	20.027				-58.8864	47.067				-55.5749	30.1876					-45.9001	-137.77
		-22.1801	19.8745				-58.8214	47.263				-55.4945	30.1791					-45.8904	-137.609
		-21.9624	19.7221				-58.7562	47.459				-55.4141	30.1708					-45.8802	-137.449
		-21.7458	19.5697				-58.6907	47.655				-55.3335	30.1627					-45.8694	-137.288
		-21.53	19.4174				-58.625	47.8511				-55.2529	30.1548					-45.858	-137.129
		-21.3153	19.2651				-58.5591	48.0472				-55.1722	30.1471					-45.8461	-136.97
		-21.1015	19.113				-58.4929	48.2433				-55.0914	30.1396					-45.8336	-136.811
		-20.8887	18.9609				-58.4265	48.4394				-55.0106	30.1322					-45.8205	-136.653
		-20.677	18.809				-58.3599	48.6355				-54.9297	30.1251					-45.8068	-136.495
		-20.4662	18.6572				-58.293	48.8316				-54.8487	30.1181					-45.7926	-136.338
		-20.2564	18.5055				-58.2259	49.0277				-54.7676	30.1113					-45.7778	-136.181
		-20.0477	18.354				-58.1586	49.2236				-54.6865	30.1047					-45.7624	-136.025
		-19.84	18.2026				-58.0911	49.4196				-54.6053	30.0983					-45.7465	-135.87
		-19.6333	18.0514				-58.0235	49.6154				-54.5241	30.092					-45.7299	-135.715
		-19.4276	17.9004				-57.9556	49.8112				-54.4428	30.086					-45.7128	-135.56
		-19.223	17.7496				-57.8875	50.0069				-54.3615	30.0801					-45.6951	-135.406
		-19.0195	17.599				-57.8192	50.2024				-54.2802	30.0744					-45.6769	-135.252
		-18.817	17.4486				-57.7508	50.3978				-54.1988	30.0689					-45.658	-135.099
		-18.6156	17.2984				-57.6821	50.5932				-54.1174	30.0636					-45.6386	-134.947
		-18.4153	17.1484				-57.6133	50.7883				-54.0359	30.0585					-45.6186	-134.795
		-18.216	16.9987				-57.5443	50.9833				-53.9544	30.0535					-45.598	-134.643
		-18.0178	16.8493				-57.4751	51.1781				-53.8729	30.0488					-45.5769	-134.492
		-17.8208	16.7001				-57.4058	51.3728				-53.7913	30.0442					-45.5551	-134.342
		-17.6248	16.5511				-57.3363	51.5672				-53.7097	30.0398					-45.5328	-134.192
		-17.43	16.4025				-57.2667	51.7614				-53.6282	30.0356					-45.5099	-134.043
		-17.2362	16.2542				-57.1969	51.9555				-53.5466	30.0315					-45.4864	-133.894
		-17.0436	16.1061				-57.127	52.1493				-53.465	30.0277					-45.4624	-133.746
		-16.8521	15.9584				-57.0569	52.3428				-53.3834	30.024					-45.4377	-133.598
		-16.6617	15.8111				-56.9867	52.5361				-53.3017	30.0205					-45.4125	-133.451
		-16.4725	15.664				-56.9163	52.7291				-53.2201	30.0172					-45.3866	-133.304
		-16.2844	15.5173				-56.8459	52.9219				-53.1385	30.0141					-45.3602	-133.158
		-16.0975	15.371				-56.7752	53.1144				-53.0569	30.0112					-45.3332	-133.013
		-15.9118	15.225				-56.7045	53.3066				-52.9753	30.0084					-45.3056	-132.868
		-15.7271	15.0794				-56.6337	53.4984				-52.8937	30.0058					-45.2775	-132.724
		-15.5437	14.9342				-56.5627	53.69				-52.8122	30.0034					-45.2487	-132.58
		-15.3615	14.7894				-56.4917	53.8812				-52.7306	30.0011					-45.2194	-132.437
		-15.1804	14.645				-56.4205	54.0721				-52.6491	29.999					-45.1895	-132.294
		-15.0005	14.501				-56.3492	54.2626				-52.5676	29.9972					-45.1589	-132.152
		-14.8218	14.3575				-56.2779	54.4528				-52.4861	29.9954					-45.1278	-132.01
		-14.6443	14.2144				-56.2064	54.6426				-52.4046	29.9939					-45.0961	-131.869
		-14.468	14.0718				-56.1349	54.832				-52.3232	29.9925					-45.0638	-131.729
		-14.2929	13.9296				-56.0633	55.021				-52.2418	29.9913					-45.0309	-131.589
		-14.119	13.7879				-55.9916	55.2096				-52.1605	29.9903					-44.9974	-131.449
		-13.9463	13.6466				-55.9198	55.3978				-52.0792	29.9894					-44.9634	-131.311
		-13.7749	13.5059				-55.848	55.5855				-51.998	29.9887					-44.9287	-131.173
		-13.6047	13.3656				-55.7761	55.7729				-51.9168	29.9882					-44.8934	-131.035
		-13.4357	13.2259				-55.7042	55.9597				-51.8356	29.9879					-44.8576	-130.898
		-13.2679	13.0867				-55.6322	56.1462				-51.7545	29.9877					-44.8211	-130.762
		-13.1014	12.948				-55.5601	56.3321				-51.6735	29.9877					-44.7841	-130.626
		-12.9362	12.8098				-55.488	56.5176				-51.5925	29.9878					-44.7465	-130.49
		-12.7722	12.6722				-55.4158	56.7026				-51.5115	29.9881					-44.7082	-130.356
		-12.6094	12.5352				-55.3436	56.8871				-51.4307	29.9886					-44.6694	-130.221
		-12.4479	12.3987				-55.2714	57.071				-51.3499	29.9892					-44.63	-130.088
		-12.2877	12.2628				-55.1992	57.2545				-51.2692	29.9901					-44.5899	-129.955
		-12.1287	12.1275				-55.1269	57.4374				-51.1885	29.991					-44.5493	-129.823
		-11.971	11.9928				-55.0546	57.6198				-51.1079	29.9921					-44.5081	-129.691
		-11.8146	11.8587				-54.9823	57.8017				-51.0274	29.9934					-44.4663	-129.559
		-11.6595	11.7252				-54.91	57.983				-50.947	29.9949					-44.4239	-129.429
		-11.5056	11.5923				-54.8376	58.1637				-50.8666	29.9965					-44.3808	-129.299
		-11.353	11.4601				-54.7653	58.3438				-50.7864	29.9982					-44.3372	-129.169
		-11.2018	11.3285				-54.693	58.5234				-50.7062	30.0001					-44.293	-129.04
		-11.0518	11.1976				-54.6206	58.7024				-50.6261	30.0022					-44.2482	-128.912
		-10.9031	11.0673				-54.5483	58.8807				-50.5462	30.0044					-44.2028	-128.784
		-10.7557	10.9377				-54.476	59.0585				-50.4663	30.0068					-44.1567	-128.657
		-10.6097	10.8088				-54.4037	59.2356				-50.3865	30.0093					-44.1101	-128.531
		-10.4649	10.6806				-54.3314	59.4121				-50.3068	30.012					-44.0629	-128.405
		-10.3215	10.553				-54.2592	59.588				-50.2272	30.0148					-44.0151	-128.279
		-10.1793	10.4262				-54.187	59.7632				-50.1477	30.0178					-43.9667	-128.154
		-10.0385	10.3001				-54.1148	59.9378				-50.0683	30.0209					-43.9176	-128.03
		-9.89904	10.1747				-54.0427	60.1117				-49.989	30.0242					-43.868	-127.907
		-9.76087	10.05				-53.9706	60.2849				-49.9099	30.0276					-43.8178	-127.784
		-9.62404	9.9261				-53.8986	60.4574				-49.8308	30.0311					-43.7669	-127.661
		-9.48853	9.80292				-53.8266	60.6293				-49.7519	30.0348					-43.7155	-127.539
		-9.35436	9.68051				-53.7546	60.8004				-49.6731	30.0387					-43.6634	-127.418
		-9.22153	9.55887				-53.6828	60.9709				-49.5944	30.0426					-43.6108	-127.297
		-9.09004	9.438				-53.611	61.1406				-49.5158	30.0468					-43.5576	-127.177
		-8.95989	9.31791				-53.5392	61.3096				-49.4373	30.051					-43.5037	-127.058
		-8.83108	9.19862				-53.4676	61.4779				-49.359	30.0554					-43.4492	-126.939
		-8.70363	9.08012				-53.396	61.6454				-49.2808	30.0599					-43.3942	-126.82
		-8.57752	8.96244				-53.3245	61.8122				-49.2027	30.0646					-43.3385	-126.703
		-8.45276	8.84557				-53.2531	61.9783				-49.1248	30.0694					-43.2823	-126.586
		-8.32936	8.72952				-53.1817	62.1435				-49.047	30.0743					-43.2254	-126.469
		-8.20731	8.61431				-53.1105	62.308				-48.9693	30.0794					-43.1679	-126.353
		-8.08663	8.49994				-53.0393	62.4718				-48.8918	30.0845					-43.1099	-126.238
		-7.9673	8.38642				-52.9683	62.6347				-48.8144	30.0898					-43.0512	-126.123
		-7.84933	8.27375				-52.8974	62.7968				-48.7371	30.0953					-42.9919	-126.009
		-7.73273	8.16195				-52.8265	62.9582				-48.66	30.1008					-42.932	-125.895
		-7.6175	8.05102				-52.7558	63.1187				-48.5831	30.1065					-42.8715	-125.782
		-7.50364	7.94097				-52.6852	63.2785				-48.5063	30.1123					-42.8104	-125.669
		-7.39114	7.83181				-52.6148	63.4374				-48.4296	30.1182					-42.7487	-125.558
		-7.28002	7.72354				-52.5444	63.5954				-48.3531	30.1243					-42.6864	-125.446
		-7.17026	7.61617				-52.4742	63.7527				-48.2767	30.1305					-42.6236	-125.336
		-7.06189	7.50972				-52.4041	63.9091				-48.2005	30.1367					-42.56	-125.225
		-6.95488	7.40418				-52.3342	64.0647				-48.1245	30.1431					-42.4959	-125.116
		-6.84926	7.29956				-52.2644	64.2194				-48.0486	30.1497					-42.4312	-125.007
		-6.74501	7.19588				-52.1947	64.3732				-47.9728	30.1563					-42.3659	-124.899
		-6.64214	7.09314				-52.1252	64.5262				-47.8972	30.163					-42.3	-124.791
		-6.54066	6.99134				-52.0558	64.6783				-47.8218	30.1699					-42.2335	-124.684
		-6.44055	6.89049				-51.9866	64.8295				-47.7466	30.1769					-42.1664	-124.577
		-6.34183	6.79061				-51.9176	64.9798				-47.6715	30.1839					-42.0987	-124.471
		-6.24449	6.69169				-51.8487	65.1293				-47.5966	30.1911					-42.0304	-124.365
		-6.14853	6.59374				-51.78	65.2779				-47.5218	30.1984					-41.9615	-124.26
		-6.05396	6.49678				-51.7115	65.4255				-47.4472	30.2057					-41.892	-124.156
		-5.96077	6.4008				-51.6431	65.5722				-47.3728	30.2132					-41.8219	-124.052
		-5.86897	6.30582				-51.575	65.7181				-47.2986	30.2208					-41.7512	-123.949
		-5.77856	6.21183				-51.507	65.863				-47.2245	30.2285					-41.6799	-123.847
		-5.68953	6.11886				-51.4392	66.0069				-47.1506	30.2363					-41.608	-123.745
		-5.60189	6.02689				-51.3716	66.15				-47.0769	30.2442					-41.5355	-123.643
		-5.51564	5.93595				-51.3041	66.2921				-47.0033	30.2521					-41.4625	-123.542
		-5.43078	5.84603				-51.2369	66.4333				-46.93	30.2602					-41.3888	-123.442
		-5.34731	5.75714				-51.1699	66.5735				-46.8568	30.2684					-41.3145	-123.342
		-5.26522	5.6693				-51.1031	66.7128				-46.7838	30.2766					-41.2397	-123.243
		-5.18452	5.58249				-51.0365	66.8511				-46.711	30.285					-41.1642	-123.144
		-5.10522	5.49674				-50.9701	66.9884				-46.6383	30.2934					-41.0882	-123.046
		-5.0273	5.41204				-50.9039	67.1248				-46.5659	30.3019					-41.0115	-122.949
		-4.95076	5.3284				-50.838	67.2602				-46.4936	30.3105					-40.9343	-122.852
		-4.87562	5.24584				-50.7722	67.3947				-46.4215	30.3192					-40.8565	-122.756
		-4.80186	5.16434				-50.7067	67.5281				-46.3496	30.328					-40.7781	-122.66
		-4.7295	5.08393				-50.6415	67.6606				-46.2779	30.3368					-40.6991	-122.565
		-4.65851	5.0046				-50.5764	67.7921				-46.2064	30.3457					-40.6196	-122.47
		-4.58892	4.92636				-50.5116	67.9226				-46.1351	30.3547					-40.5394	-122.376
		-4.52071	4.84921				-50.4471	68.0521				-46.0639	30.3638					-40.4587	-122.282
		-4.45389	4.77317				-50.3827	68.1806				-45.993	30.373					-40.3774	-122.189
		-4.38845	4.69823				-50.3187	68.3081				-45.9222	30.3822					-40.2955	-122.097
		-4.3244	4.6244				-50.2549	68.4346				-45.8517	30.3915					-40.213	-122.005
		-4.26172	4.55169				-50.1913	68.56				-45.7813	30.4009					-40.13	-121.913
		-4.20044	4.48011				-50.128	68.6845				-45.7112	30.4104					-40.0463	-121.823
		-4.14053	4.40965				-50.0649	68.8079				-45.6412	30.4199					-39.9621	-121.732
		-4.082	4.34032				-50.0022	68.9304				-45.5714	30.4294					-39.8773	-121.643
		-4.02486	4.27212				-49.9397	69.0517				-45.5018	30.4391					-39.792	-121.554
		-3.96909	4.20507				-49.8774	69.1721				-45.4324	30.4488					-39.706	-121.465
		-3.9147	4.13916				-49.8154	69.2914				-45.3633	30.4586					-39.6196	-121.377
		-3.86168	4.07441				-49.7537	69.4097				-45.2943	30.4684					-39.5325	-121.289
		-3.81004	4.0108				-49.6923	69.527				-45.2255	30.4783					-39.4449	-121.202
		-3.75977	3.94836				-49.6312	69.6432				-45.1569	30.4883					-39.3567	-121.116
		-3.71088	3.88708				-49.5703	69.7583				-45.0885	30.4983					-39.2679	-121.03
		-3.66335	3.82697				-49.5098	69.8725				-45.0203	30.5083					-39.1786	-120.945
		-3.61719	3.76803				-49.4495	69.9855				-44.9524	30.5185					-39.0887	-120.86
		-3.5724	3.71027				-49.3896	70.0975				-44.8846	30.5286					-38.9983	-120.775
		-3.52898	3.65369				-49.3299	70.2085				-44.817	30.5388					-38.9073	-120.692
		-3.48692	3.59829				-49.2705	70.3184				-44.7496	30.5491					-38.8157	-120.608
		-3.44622	3.54408				-49.2115	70.4272				-44.6825	30.5594					-38.7236	-120.526
		-3.40688	3.49106				-49.1527	70.535				-44.6155	30.5698					-38.6309	-120.444
		-3.3689	3.43923				-49.0943	70.6417				-44.5487	30.5802					-38.5377	-120.362
		-3.33228	3.38861				-49.0361	70.7474				-44.4822	30.5907					-38.444	-120.281
		-3.29701	3.33919				-48.9783	70.852				-44.4158	30.6012					-38.3497	-120.2
		-3.26309	3.29097				-48.9208	70.9555				-44.3497	30.6117					-38.2548	-120.12
		-3.23053	3.24397				-48.8636	71.0579				-44.2837	30.6223					-38.1594	-120.04
		-3.19931	3.19818				-48.8068	71.1593				-44.218	30.6329					-38.0635	-119.961
		-3.16943	3.1536				-48.7502	71.2596				-44.1525	30.6436					-37.967	-119.883
		-3.1409	3.11025				-48.694	71.3588				-44.0872	30.6543					-37.87	-119.805
		-3.11371	3.06811				-48.6382	71.4569				-44.0221	30.665					-37.7725	-119.727
		-3.08786	3.0272				-48.5826	71.554				-43.9571	30.6758					-37.6744	-119.65
		-3.06334	2.98752				-48.5274	71.65				-43.8924	30.6866					-37.5758	-119.574
		-3.04016	2.94908				-48.4726	71.7449				-43.828	30.6974					-37.4767	-119.498
		-3.01831	2.91186				-48.4181	71.8387				-43.7637	30.7082					-37.3771	-119.422
		-2.99779	2.87589				-48.3639	71.9314				-43.6996	30.7191					-37.2769	-119.347
		-2.97859	2.84115				-48.3101	72.0231				-43.6357	30.73					-37.1762	-119.273
		-2.96071	2.80765				-48.2566	72.1137				-43.572	30.741					-37.075	-119.199
		-2.94416	2.7754				-48.2035	72.2031				-43.5086	30.7519					-36.9733	-119.125
		-2.92892	2.7444				-48.1507	72.2916				-43.4453	30.7629					-36.8711	-119.052
		-2.91499	2.71464				-48.0983	72.3789				-43.3823	30.7739					-36.7683	-118.98
		-2.90238	2.68614				-48.0462	72.4651				-43.3194	30.7849					-36.6651	-118.908
		-2.89107	2.65889				-47.9945	72.5502				-43.2568	30.796					-36.5614	-118.836
		-2.88107	2.63289				-47.9432	72.6343				-43.1943	30.8071					-36.4571	-118.765
		-2.87237	2.60816				-47.8923	72.7173				-43.1321	30.8181					-36.3524	-118.695
		-2.86497	2.58468				-47.8417	72.7991				-43.0701	30.8292					-36.2471	-118.625
		-2.85886	2.56246				-47.7914	72.8799				-43.0083	30.8404					-36.1414	-118.555
		-2.85405	2.54151				-47.7416	72.9596				-42.9467	30.8515					-36.0352	-118.486
		-2.85052	2.52182				-47.6921	73.0383				-42.8853	30.8626					-35.9285	-118.418
		-2.84828	2.50339				-47.643	73.1158				-42.824	30.8738					-35.8213	-118.349
		-2.84732	2.48624				-47.5943	73.1923				-42.763	30.8849					-35.7137	-118.282
		-2.84764	2.47035				-47.5459	73.2676				-42.7023	30.8961					-35.6055	-118.215
		-2.84924	2.45574				-47.498	73.3419				-42.6417	30.9073					-35.4969	-118.148
		-2.8521	2.44239				-47.4504	73.4151				-42.5813	30.9184					-35.3879	-118.082
		-2.85624	2.43032				-47.4032	73.4873				-42.5211	30.9296					-35.2783	-118.016
		-2.86163	2.41952				-47.3564	73.5583				-42.4611	30.9408					-35.1683	-117.951
		-2.86829	2.40999				-47.31	73.6282				-42.4013	30.952					-35.0579	-117.886
		-2.8762	2.40175				-47.264	73.6971				-42.3417	30.9632					-34.9469	-117.821
		-2.88537	2.39477				-47.2184	73.7649				-42.2824	30.9744					-34.8356	-117.758
		-2.89578	2.38908				-47.1731	73.8316				-42.2232	30.9856					-34.7237	-117.694
		-2.90744	2.38466				-47.1283	73.8973				-42.1642	30.9968					-34.6115	-117.631
		-2.92034	2.38152				-47.0839	73.9619				-42.1054	31.008					-34.4988	-117.569
		-2.93447	2.37966				-47.0398	74.0254				-42.0468	31.0191					-34.3856	-117.506
		-2.94984	2.37908				-46.9962	74.0878				-41.9885	31.0303					-34.2721	-117.445
		-2.96643	2.37978				-46.953	74.1492				-41.9303	31.0415					-34.1581	-117.384
		-2.98425	2.38176				-46.9101	74.2095				-41.8723	31.0527					-34.0436	-117.323
		-3.00329	2.38502				-46.8677	74.2687				-41.8145	31.0638					-33.9288	-117.263
		-3.02355	2.38956				-46.8257	74.3268				-41.7569	31.075					-33.8135	-117.203
		-3.04502	2.39538				-46.7841	74.3839				-41.6995	31.0861					-33.6978	-117.143
		-3.06769	2.40248				-46.7429	74.44				-41.6423	31.0973					-33.5817	-117.084
		-3.09157	2.41086				-46.7022	74.495				-41.5852	31.1084					-33.4652	-117.026
		-3.11664	2.42052				-46.6618	74.5489				-41.5284	31.1195					-33.3483	-116.968
		-3.14291	2.43145				-46.6218	74.6018				-41.4718	31.1306					-33.231	-116.91
		-3.17037	2.44367				-46.5823	74.6536				-41.4153	31.1417					-33.1133	-116.853
		-3.19901	2.45717				-46.5432	74.7044				-41.3591	31.1527					-32.9952	-116.796
		-3.22883	2.47194				-46.5045	74.7541				-41.303	31.1638					-32.8768	-116.74
		-3.25983	2.48799				-46.4662	74.8028				-41.2471	31.1748					-32.7579	-116.684
		-3.292	2.50532				-46.4284	74.8504				-41.1915	31.1858					-32.6387	-116.628
		-3.32533	2.52392				-46.3909	74.897				-41.136	31.1968					-32.5191	-116.573
		-3.35983	2.5438				-46.3539	74.9426				-41.0806	31.2078					-32.3991	-116.519
		-3.39548	2.56496				-46.3173	74.9871				-41.0255	31.2187					-32.2788	-116.464
		-3.43228	2.58738				-46.2812	75.0306				-40.9706	31.2297					-32.1581	-116.411
		-3.47023	2.61108				-46.2455	75.0731				-40.9158	31.2406					-32.0371	-116.357
		-3.50933	2.63605				-46.2101	75.1146				-40.8612	31.2515					-31.9157	-116.304
		-3.54956	2.66229				-46.1753	75.155				-40.8068	31.2623					-31.794	-116.252
		-3.59092	2.68979				-46.1408	75.1945				-40.7526	31.2732					-31.6719	-116.199
		-3.6334	2.71856				-46.1068	75.2329				-40.6985	31.284					-31.5495	-116.148
		-3.67701	2.7486				-46.0732	75.2703				-40.6447	31.2948					-31.4268	-116.096
		-3.72174	2.7799				-46.0401	75.3067				-40.591	31.3056					-31.3037	-116.045
		-3.76758	2.81247				-46.0073	75.3421				-40.5375	31.3163					-31.1803	-115.995
		-3.81452	2.84629				-45.975	75.3765				-40.4841	31.327					-31.0567	-115.944
		-3.86257	2.88137				-45.9432	75.4099				-40.431	31.3377					-30.9327	-115.895
		-3.91171	2.91771				-45.9117	75.4423				-40.378	31.3483					-30.8084	-115.845
		-3.96194	2.9553				-45.8807	75.4737				-40.3252	31.359					-30.6838	-115.796
		-4.01326	2.99415				-45.8502	75.5042				-40.2725	31.3696					-30.5589	-115.748
		-4.06566	3.03424				-45.8201	75.5336				-40.22	31.3801					-30.4337	-115.699
		-4.11913	3.07558				-45.7904	75.5621				-40.1677	31.3907					-30.3083	-115.652
		-4.17367	3.11817				-45.7611	75.5897				-40.1156	31.4012					-30.1826	-115.604
		-4.22928	3.16201				-45.7323	75.6162				-40.0636	31.4116					-30.0566	-115.557
		-4.28594	3.20708				-45.7039	75.6418				-40.0118	31.4221					-29.9303	-115.51
		-4.34365	3.25339				-45.676	75.6665				-39.9601	31.4325					-29.8038	-115.464
		-4.40242	3.30094				-45.6485	75.6901				-39.9087	31.4428					-29.677	-115.418
		-4.46222	3.34972				-45.6214	75.7129				-39.8573	31.4532					-29.55	-115.373
		-4.52306	3.39973				-45.5948	75.7347				-39.8062	31.4635					-29.4227	-115.327
		-4.58494	3.45097				-45.5686	75.7555				-39.7551	31.4737					-29.2952	-115.283
		-4.64783	3.50343				-45.5429	75.7755				-39.7043	31.4839					-29.1675	-115.238
		-4.71175	3.55712				-45.5176	75.7945				-39.6536	31.4941					-29.0395	-115.194
		-4.77668	3.61202				-45.4927	75.8125				-39.603	31.5043					-28.9113	-115.15
		-4.84261	3.66814				-45.4683	75.8297				-39.5526	31.5144					-28.783	-115.107
		-4.90955	3.72548				-45.4443	75.8459				-39.5024	31.5245					-28.6544	-115.064
		-4.97749	3.78402				-45.4207	75.8613				-39.4523	31.5345					-28.5256	-115.022
		-5.04641	3.84377				-45.3976	75.8757				-39.4024	31.5445					-28.3966	-114.979
		-5.11632	3.90472				-45.3749	75.8892				-39.3526	31.5545					-28.2674	-114.937
		-5.18721	3.96687				-45.3527	75.9018				-39.3029	31.5644					-28.138	-114.896
		-5.25907	4.03021				-45.3309	75.9136				-39.2534	31.5743					-28.0085	-114.855
		-5.33189	4.09475				-45.3095	75.9245				-39.2041	31.5842					-27.8788	-114.814
		-5.40568	4.16047				-45.2886	75.9344				-39.1549	31.594					-27.7489	-114.773
		-5.48042	4.22738				-45.2681	75.9436				-39.1058	31.6038					-27.6189	-114.733
		-5.55611	4.29547				-45.248	75.9518				-39.0568	31.6135					-27.4887	-114.693
		-5.63274	4.36474				-45.2284	75.9592				-39.008	31.6232					-27.3584	-114.654
		-5.71031	4.43518				-45.2092	75.9657				-38.9594	31.6328					-27.228	-114.615
		-5.78881	4.50678				-45.1905	75.9714				-38.9108	31.6424					-27.0974	-114.576
		-5.86824	4.57956				-45.1722	75.9763				-38.8624	31.652					-26.9667	-114.537
		-5.94858	4.65349				-45.1543	75.9803				-38.8142	31.6615					-26.8359	-114.499
		-6.02984	4.72858				-45.1368	75.9835				-38.766	31.671					-26.705	-114.461
		-6.112	4.80482				-45.1198	75.9858				-38.718	31.6805					-26.5739	-114.424
		-6.19506	4.8822				-45.1033	75.9874				-38.6702	31.6899					-26.4428	-114.387
		-6.27901	4.96073				-45.0871	75.9881				-38.6224	31.6992					-26.3116	-114.35
		-6.36385	5.0404				-45.0714	75.988				-38.5748	31.7086					-26.1803	-114.313
		-6.44958	5.12121				-45.0561	75.9871				-38.5273	31.7179					-26.0489	-114.277
		-6.53617	5.20314				-45.0413	75.9854				-38.4799	31.7271					-25.9175	-114.241
		-6.62364	5.28619				-45.0268	75.983				-38.4326	31.7363					-25.786	-114.206
		-6.71197	5.37037				-45.0128	75.9797				-38.3855	31.7455					-25.6544	-114.171
		-6.80115	5.45566				-44.9993	75.9757				-38.3385	31.7546					-25.5228	-114.136
		-6.89118	5.54206				-44.9861	75.9709				-38.2916	31.7637					-25.3912	-114.101
		-6.98206	5.62957				-44.9734	75.9653				-38.2448	31.7727					-25.2595	-114.067
		-7.07377	5.71817				-44.9611	75.959				-38.1981	31.7817					-25.1278	-114.033
		-7.16631	5.80787				-44.9493	75.952				-38.1515	31.7907					-24.9961	-113.999
		-7.25968	5.89866				-44.9378	75.9441				-38.105	31.7996					-24.8644	-113.966
		-7.35386	5.99053				-44.9268	75.9356				-38.0587	31.8085					-24.7327	-113.933
		-7.44886	6.08348				-44.9162	75.9263				-38.0124	31.8173					-24.601	-113.9
		-7.54465	6.17751				-44.906	75.9164				-37.9663	31.8261					-24.4693	-113.868
		-7.64125	6.2726				-44.8962	75.9057				-37.9202	31.8349					-24.3376	-113.835
		-7.73864	6.36876				-44.8869	75.8942				-37.8743	31.8436					-24.206	-113.804
		-7.83681	6.46597				-44.878	75.8821				-37.8284	31.8523					-24.0743	-113.772
		-7.93576	6.56423				-44.8694	75.8693				-37.7827	31.861					-23.9428	-113.741
		-8.03549	6.66354				-44.8613	75.8558				-37.737	31.8696					-23.8113	-113.71
		-8.13597	6.76389				-44.8536	75.8417				-37.6915	31.8781					-23.6798	-113.679
		-8.23722	6.86528				-44.8464	75.8268				-37.646	31.8867					-23.5484	-113.649
		-8.33922	6.96769				-44.8395	75.8113				-37.6006	31.8952					-23.4171	-113.618
		-8.44197	7.07112				-44.833	75.7951				-37.5554	31.9036					-23.2859	-113.589
		-8.54545	7.17558				-44.8269	75.7783				-37.5102	31.912					-23.1547	-113.559
		-8.64966	7.28104				-44.8213	75.7608				-37.4651	31.9204					-23.0237	-113.53
		-8.7546	7.3875				-44.816	75.7427				-37.42	31.9288					-22.8927	-113.501
		-8.86026	7.49497				-44.8112	75.724				-37.3751	31.9371					-22.7619	-113.472
		-8.96664	7.60342				-44.8067	75.7046				-37.3302	31.9454					-22.6312	-113.444
		-9.07371	7.71286				-44.8027	75.6847				-37.2855	31.9536					-22.5007	-113.415
		-9.18149	7.82328				-44.799	75.6641				-37.2408	31.9618					-22.3703	-113.388
		-9.28996	7.93468				-44.7957	75.6429				-37.1961	31.97					-22.24	-113.36
		-9.39911	8.04703				-44.7929	75.6211				-37.1516	31.9782					-22.1099	-113.332
		-9.50895	8.16035				-44.7904	75.5988				-37.1071	31.9863					-21.9799	-113.305
		-9.61945	8.27463				-44.7883	75.5758				-37.0627	31.9944					-21.8502	-113.278
		-9.73062	8.38985				-44.7866	75.5523				-37.0184	32.0024					-21.7206	-113.252
		-9.84245	8.50601				-44.7853	75.5282				-36.9741	32.0104					-21.5912	-113.226
		-9.95493	8.6231				-44.7843	75.5036				-36.9299	32.0184					-21.462	-113.199
		-10.0681	8.74112				-44.7838	75.4785				-36.8858	32.0264					-21.333	-113.174
		-10.1818	8.86006				-44.7836	75.4527				-36.8417	32.0343					-21.2042	-113.148
		-10.2962	8.97991				-44.7838	75.4265				-36.7977	32.0422					-21.0756	-113.123
		-10.4112	9.10067				-44.7844	75.3997				-36.7538	32.0501					-20.9473	-113.098
		-10.5269	9.22233				-44.7853	75.3725				-36.7099	32.0579					-20.8193	-113.073
		-10.6431	9.34488				-44.7866	75.3447				-36.6661	32.0658					-20.6914	-113.048
		-10.76	9.46831				-44.7883	75.3164				-36.6223	32.0735					-20.5639	-113.024
		-10.8774	9.59263				-44.7904	75.2876				-36.5786	32.0813					-20.4366	-113
		-10.9955	9.71781				-44.7928	75.2584				-36.5349	32.0891					-20.3095	-112.976
		-11.1141	9.84386				-44.7956	75.2286				-36.4913	32.0968					-20.1828	-112.952
		-11.2333	9.97076				-44.7987	75.1984				-36.4477	32.1045					-20.0564	-112.929
		-11.3531	10.0985				-44.8022	75.1677				-36.4042	32.1122					-19.9302	-112.906
		-11.4734	10.2271				-44.8061	75.1366				-36.3607	32.1198					-19.8044	-112.883
		-11.5943	10.3565				-44.8103	75.1051				-36.3173	32.1275					-19.6789	-112.86
		-11.7158	10.4868				-44.8148	75.073				-36.2739	32.1351					-19.5538	-112.838
		-11.8377	10.6179				-44.8197	75.0406				-36.2306	32.1427					-19.4289	-112.816
		-11.9603	10.7498				-44.825	75.0078				-36.1873	32.1503					-19.3044	-112.794
		-12.0833	10.8825				-44.8306	74.9745				-36.144	32.1579					-19.1803	-112.772
		-12.2069	11.0159				-44.8365	74.9408				-36.1008	32.1654					-19.0566	-112.751
		-12.331	11.1502				-44.8428	74.9068				-36.0576	32.173					-18.9332	-112.729
		-12.4556	11.2853				-44.8494	74.8723				-36.0144	32.1805					-18.8102	-112.708
		-12.5807	11.4211				-44.8564	74.8375				-35.9713	32.188					-18.6876	-112.687
		-12.7063	11.5577				-44.8636	74.8023				-35.9282	32.1955					-18.5654	-112.667
		-12.8324	11.6951				-44.8712	74.7667				-35.8851	32.203					-18.4436	-112.646
		-12.9589	11.8332				-44.8792	74.7308				-35.8421	32.2105					-18.3223	-112.626
		-13.086	11.972				-44.8874	74.6945				-35.7991	32.218					-18.2014	-112.606
		-13.2135	12.1116				-44.896	74.6579				-35.7561	32.2254					-18.0809	-112.586
		-13.3415	12.2519				-44.9049	74.621				-35.7131	32.2329					-17.9608	-112.567
		-13.4699	12.3929				-44.9141	74.5837				-35.6701	32.2403					-17.8413	-112.547
		-13.5988	12.5347				-44.9236	74.5462				-35.6272	32.2478					-17.7221	-112.528
		-13.7281	12.6771				-44.9334	74.5083				-35.5843	32.2552					-17.6035	-112.509
		-13.8578	12.8202				-44.9435	74.4701				-35.5414	32.2627					-17.4854	-112.49
		-13.988	12.9641				-44.954	74.4316				-35.4985	32.2701					-17.3678	-112.472
		-14.1186	13.1085				-44.9647	74.3929				-35.4556	32.2775					-17.2506	-112.453
		-14.2496	13.2537				-44.9757	74.3539				-35.4128	32.285					-17.134	-112.435
		-14.381	13.3995				-44.987	74.3146				-35.3699	32.2924					-17.0179	-112.417
		-14.5128	13.546				-44.9986	74.275				-35.3271	32.2999					-16.9023	-112.399
		-14.645	13.6931				-45.0106	74.2353				-35.2842	32.3073					-16.7873	-112.382
		-14.7776	13.8409				-45.0227	74.1952				-35.2414	32.3148					-16.6729	-112.364
		-14.9106	13.9893				-45.0352	74.155				-35.1986	32.3223					-16.559	-112.347
		-15.044	14.1383				-45.048	74.1145				-35.1557	32.3297					-16.4457	-112.33
		-15.1777	14.2879				-45.061	74.0738				-35.1129	32.3372					-16.3329	-112.313
		-15.3117	14.4381				-45.0743	74.0329				-35.0701	32.3447					-16.2208	-112.296
		-15.4462	14.589				-45.0878	73.9918				-35.0273	32.3522					-16.1092	-112.28
		-15.5809	14.7403				-45.1016	73.9505				-34.9845	32.3598					-15.9983	-112.264
		-15.716	14.8923				-45.1157	73.909				-34.9416	32.3673					-15.888	-112.247
		-15.8515	15.0449				-45.1301	73.8674				-34.8988	32.3749					-15.7783	-112.231
		-15.9872	15.198				-45.1447	73.8256				-34.856	32.3824					-15.6693	-112.216
		-16.1233	15.3516				-45.1596	73.7836				-34.8131	32.39					-15.5609	-112.2
		-16.2597	15.5058				-45.1747	73.7415				-34.7702	32.3976					-15.4532	-112.185
		-16.3964	15.6605				-45.19	73.6992				-34.7274	32.4053					-15.3461	-112.169
		-16.5334	15.8158				-45.2056	73.6568				-34.6845	32.4129					-15.2398	-112.154
		-16.6707	15.9716				-45.2215	73.6143				-34.6416	32.4206					-15.1341	-112.139
		-16.8083	16.1278				-45.2375	73.5717				-34.5987	32.4283					-15.0291	-112.124
		-16.9461	16.2846				-45.2538	73.5289				-34.5558	32.436					-14.9248	-112.11
		-17.0843	16.4419				-45.2704	73.4861				-34.5128	32.4438					-14.8213	-112.095
		-17.2227	16.5996				-45.2871	73.4432				-34.4698	32.4515					-14.7185	-112.081
		-17.3613	16.7578				-45.3041	73.4002				-34.4268	32.4594					-14.6164	-112.067
		-17.5002	16.9165				-45.3213	73.3571				-34.3838	32.4672					-14.515	-112.053
		-17.6394	17.0756				-45.3388	73.3139				-34.3408	32.4751					-14.4144	-112.039
		-17.7787	17.2352				-45.3564	73.2707				-34.2977	32.483					-14.3146	-112.025
		-17.9184	17.3952				-45.3742	73.2275				-34.2547	32.491					-14.2156	-112.012
		-18.0582	17.5557				-45.3923	73.1842				-34.2116	32.499					-14.1173	-111.998
		-18.1983	17.7165				-45.4105	73.1408				-34.1684	32.507					-14.0199	-111.985
		-18.3385	17.8778				-45.429	73.0975				-34.1253	32.5151					-13.9232	-111.972
		-18.479	18.0394				-45.4476	73.0541				-34.0821	32.5232					-13.8274	-111.959
		-18.6197	18.2015				-45.4664	73.0107				-34.0388	32.5314					-13.7324	-111.946
		-18.7606	18.3639				-45.4855	72.9673				-33.9956	32.5396					-13.6382	-111.934
		-18.9016	18.5267				-45.5047	72.9239				-33.9523	32.5478					-13.5449	-111.921
		-19.0429	18.6899				-45.524	72.8806				-33.9089	32.5561					-13.4525	-111.909
		-19.1842	18.8534				-45.5436	72.8372				-33.8656	32.5645					-13.3609	-111.896
		-19.3258	19.0173				-45.5633	72.7939				-33.8222	32.5729					-13.2701	-111.884
		-19.4676	19.1815				-45.5832	72.7506				-33.7787	32.5814					-13.1803	-111.872
		-19.6094	19.3461				-45.6033	72.7074				-33.7353	32.5899					-13.0914	-111.86
		-19.7515	19.5109				-45.6235	72.6642				-33.6917	32.5984					-13.0033	-111.848
		-19.8937	19.6761				-45.6439	72.6211				-33.6482	32.6071					-12.9162	-111.837
		-20.036	19.8415				-45.6644	72.5781				-33.6046	32.6158					-12.83	-111.825
		-20.1784	20.0073				-45.6851	72.5351				-33.5609	32.6245					-12.7447	-111.814
		-20.321	20.1733				-45.7059	72.4922				-33.5172	32.6333					-12.6604	-111.803
		-20.4636	20.3396				-45.7269	72.4495				-33.4735	32.6422					-12.577	-111.791
		-20.6064	20.5062				-45.748	72.4068				-33.4297	32.6512					-12.4946	-111.78
		-20.7493	20.673				-45.7692	72.3642				-33.3858	32.6602					-12.4132	-111.77
		-20.8923	20.8401				-45.7906	72.3218				-33.342	32.6692					-12.3327	-111.759
		-21.0353	21.0074				-45.8121	72.2794				-33.298	32.6784					-12.2533	-111.748
		-21.1785	21.1749				-45.8337	72.2372				-33.254	32.6876					-12.1748	-111.737
		-21.3217	21.3426				-45.8554	72.1952				-33.21	32.6969					-12.0974	-111.727
		-21.465	21.5106				-45.8773	72.1533				-33.1659	32.7063					-12.0209	-111.717
		-21.6084	21.6787				-45.8992	72.1115				-33.1218	32.7157					-11.9455	-111.706
		-21.7518	21.847				-45.9213	72.0699				-33.0776	32.7253					-11.8712	-111.696
		-21.8953	22.0156				-45.9435	72.0285				-33.0333	32.7349					-11.7979	-111.686
		-22.0388	22.1842				-45.9657	71.9872				-32.989	32.7446					-11.7256	-111.676
		-22.1824	22.3531				-45.9881	71.9462				-32.9447	32.7544					-11.6545	-111.666
		-22.326	22.5221				-46.0105	71.9053				-32.9002	32.7642					-11.5844	-111.656
		-22.4696	22.6912				-46.0331	71.8646				-32.8557	32.7742					-11.5153	-111.647
		-22.6132	22.8605				-46.0557	71.8242				-32.8112	32.7843					-11.4474	-111.637
		-22.7569	23.0299				-46.0784	71.7839				-32.7666	32.7944					-11.3806	-111.628
		-22.9005	23.1994				-46.1012	71.7439				-32.7219	32.8046					-11.3149	-111.618
		-23.0442	23.369				-46.124	71.7041				-32.6772	32.8149					-11.2503	-111.609
		-23.1879	23.5387				-46.1469	71.6646				-32.6324	32.8254					-11.1869	-111.6
		-23.3315	23.7085				-46.1699	71.6252				-32.5876	32.8359					-11.1246	-111.59
		-23.4752	23.8783				-46.1929	71.5862				-32.5427	32.8465					-11.0635	-111.581
		-23.6188	24.0483				-46.216	71.5474				-32.4977	32.8572					-11.0035	-111.572
		-23.7624	24.2183				-46.2391	71.5088				-32.4526	32.868					-10.9447	-111.563
		-23.906	24.3883				-46.2623	71.4706				-32.4075	32.879					-10.8871	-111.554
		-24.0495	24.5584				-46.2855	71.4326				-32.3623	32.89					-10.8306	-111.546
		-24.193	24.7285				-46.3088	71.3949				-32.3171	32.9011					-10.7754	-111.537
		-24.3364	24.8986				-46.3321	71.3575				-32.2718	32.9124					-10.7214	-111.528
		-24.4797	25.0688				-46.3554	71.3203				-32.2264	32.9237					-10.6686	-111.52
		-24.6231	25.2389				-46.3787	71.2835				-32.1809	32.9352					-10.617	-111.511
		-24.7663	25.4091				-46.4021	71.247				-32.1354	32.9468					-10.5666	-111.503
		-24.9095	25.5792				-46.4255	71.2109				-32.0898	32.9585					-10.5175	-111.494
		-25.0525	25.7493				-46.4489	71.175				-32.0442	32.9704					-10.4697	-111.486
		-25.1955	25.9194				-46.4723	71.1395				-31.9984	32.9823					-10.4231	-111.478
		-25.3384	26.0894				-46.4957	71.1043				-31.9526	32.9944					-10.3778	-111.47
		-25.4812	26.2594				-46.5191	71.0695				-31.9067	33.0065					-10.3338	-111.461
		-25.624	26.4293				-46.5425	71.035				-31.8608	33.0189					-10.291	-111.453
		-25.7665	26.5991				-46.5659	71.0009				-31.8148	33.0313					-10.2496	-111.445
		-25.909	26.7689				-46.5893	70.9671				-31.7687	33.0439					-10.2095	-111.437
		-26.0514	26.9385				-46.6127	70.9338				-31.7225	33.0566					-10.1706	-111.429
		-26.1936	27.1081				-46.636	70.9008				-31.6762	33.0694					-10.1331	-111.421
		-26.3357	27.2776				-46.6593	70.8681				-31.6299	33.0824					-10.097	-111.413
		-26.4777	27.4469				-46.6826	70.8359				-31.5835	33.0955					-10.0622	-111.406
		-26.6195	27.6162				-46.7059	70.8041				-31.537	33.1087					-10.0287	-111.398
		-26.7612	27.7853				-46.7291	70.7727				-31.4905	33.1221					-9.99658	-111.39
		-26.9027	27.9542				-46.7523	70.7416				-31.4439	33.1356					-9.96583	-111.382
		-27.0441	28.123				-46.7754	70.711				-31.3971	33.1493					-9.93647	-111.375
		-27.1853	28.2916				-46.7985	70.6809				-31.3503	33.1631					-9.90848	-111.367
		-27.3263	28.4601				-46.8216	70.6511				-31.3035	33.177					-9.88189	-111.359
		-27.4672	28.6284				-46.8445	70.6218				-31.2566	33.1911					-9.8567	-111.352
		-27.6078	28.7964				-46.8675	70.5929				-31.2095	33.2054					-9.83292	-111.344
		-27.7483	28.9643				-46.8903	70.5644				-31.1624	33.2198					-9.81056	-111.336
		-27.8886	29.132				-46.9131	70.5365				-31.1153	33.2343					-9.78963	-111.329
		-28.0287	29.2995				-46.9358	70.5089				-31.068	33.249					-9.77012	-111.321
		-28.1686	29.4667				-46.9584	70.4818				-31.0207	33.2639					-9.75206	-111.314
		-28.3083	29.6338				-46.981	70.4552				-30.9733	33.2789					-9.73545	-111.306
		-28.4478	29.8005				-47.0034	70.4291				-30.9258	33.2941					-9.72029	-111.299
		-28.5871	29.9671				-47.0258	70.4034				-30.8782	33.3094					-9.70661	-111.291
		-28.7261	30.1333				-47.0481	70.3783				-30.8305	33.3249					-9.69439	-111.284
		-28.8649	30.2993				-47.0702	70.3536				-30.7828	33.3406					-9.68366	-111.276
		-29.0035	30.465				-47.0923	70.3294				-30.735	33.3564					-9.67441	-111.269
		-29.1418	30.6305				-47.1143	70.3057				-30.6871	33.3724					-9.66666	-111.262
		-29.2799	30.7956				-47.1361	70.2825				-30.6391	33.3886					-9.66042	-111.254
		-29.4177	30.9604				-47.1579	70.2598				-30.5911	33.4049					-9.65569	-111.247
		-29.5553	31.1249				-47.1795	70.2377				-30.5429	33.4214					-9.65247	-111.239
		-29.6927	31.2891				-47.201	70.216				-30.4947	33.4381					-9.65079	-111.232
		-29.8297	31.453				-47.2223	70.1949				-30.4464	33.4549					-9.65064	-111.224
		-29.9665	31.6166				-47.2436	70.1743				-30.3981	33.472					-9.65203	-111.217
		-30.103	31.7797				-47.2647	70.1542				-30.3496	33.4892					-9.65496	-111.209
		-30.2393	31.9426				-47.2856	70.1347				-30.3011	33.5066					-9.65946	-111.202
		-30.3752	32.105				-47.3064	70.1157				-30.2524	33.5241					-9.66552	-111.194
		-30.5109	32.2672				-47.3271	70.0973				-30.2037	33.5419					-9.67315	-111.187
		-30.6463	32.4289				-47.3476	70.0794				-30.155	33.5598					-9.68235	-111.179
		-30.7814	32.5902				-47.368	70.0621				-30.1061	33.5779					-9.69314	-111.172
		-30.9161	32.7511				-47.3882	70.0453				-30.0572	33.5962					-9.70552	-111.164
		-31.0506	32.9117				-47.4082	70.0292				-30.0082	33.6147					-9.7195	-111.156
		-31.1848	33.0718				-47.4281	70.0135				-29.9591	33.6334					-9.73508	-111.149
		-31.3186	33.2315				-47.4477	69.9985				-29.9099	33.6523					-9.75228	-111.141
		-31.4521	33.3907				-47.4673	69.984				-29.8606	33.6714					-9.77109	-111.133
		-31.5853	33.5496				-47.4866	69.9701				-29.8113	33.6906					-9.79153	-111.125
		-31.7181	33.7079				-47.5058	69.9568				-29.7619	33.7101					-9.8136	-111.118
		-31.8507	33.8659				-47.5247	69.9441				-29.7124	33.7298					-9.83731	-111.11
		-31.9828	34.0233				-47.5435	69.932				-29.6628	33.7496					-9.86266	-111.102
		-32.1147	34.1803				-47.5621	69.9204				-29.6132	33.7697					-9.88966	-111.094
		-32.2462	34.3368				-47.5804	69.9095				-29.5635	33.79					-9.91832	-111.086
		-32.3773	34.4929				-47.5986	69.8992				-29.5137	33.8104					-9.94864	-111.078
		-32.508	34.6484				-47.6166	69.8895				-29.4638	33.8311					-9.98063	-111.07
		-32.6384	34.8034				-47.6343	69.8804				-29.4138	33.852					-10.0143	-111.062
		-32.7685	34.9579				-47.6519	69.8719				-29.3638	33.8731					-10.0496	-111.054
		-32.8981	35.112				-47.6692	69.8641				-29.3137	33.8944					-10.0867	-111.045
		-33.0274	35.2654				-47.6863	69.8568				-29.2635	33.9159					-10.1254	-111.037
		-33.1563	35.4184				-47.7032	69.8502				-29.2132	33.9376					-10.1658	-111.029
		-33.2848	35.5708				-47.7198	69.8443				-29.1629	33.9595					-10.2079	-111.02
		-33.413	35.7226				-47.7362	69.8389				-29.1125	33.9817					-10.2518	-111.012
		-33.5407	35.8739				-47.7524	69.8342				-29.062	34.004					-10.2973	-111.003
		-33.668	36.0247				-47.7683	69.8302				-29.0114	34.0266					-10.3446	-110.995
		-33.795	36.1748				-47.784	69.8267				-28.9608	34.0494					-10.3936	-110.986
		-33.9215	36.3244				-47.7995	69.824				-28.9101	34.0724					-10.4443	-110.977
		-34.0476	36.4734				-47.8146	69.8218				-28.8593	34.0957					-10.4968	-110.968
		-34.1733	36.6218				-47.8296	69.8204				-28.8084	34.1191					-10.551	-110.959
		-34.2986	36.7696				-47.8442	69.8195				-28.7575	34.1428					-10.6069	-110.95
		-34.4235	36.9168				-47.8586	69.8194				-28.7065	34.1667					-10.6646	-110.941
		-34.5479	37.0633				-47.8728	69.8199				-28.6554	34.1908					-10.724	-110.932
		-34.6719	37.2093				-47.8866	69.821				-28.6043	34.2152					-10.7852	-110.923
		-34.7954	37.3546				-47.9002	69.8228				-28.5531	34.2398					-10.8482	-110.913
		-34.9186	37.4993				-47.9135	69.8253				-28.5018	34.2646					-10.913	-110.904
		-35.0412	37.6433				-47.9266	69.8285				-28.4505	34.2897					-10.9795	-110.894
		-35.1634	37.7867				-47.9393	69.8323				-28.3991	34.3149					-11.0478	-110.885
		-35.2852	37.9294				-47.9518	69.8368				-28.3476	34.3404					-11.1178	-110.875
		-35.4066	38.0715				-47.9639	69.842				-28.296	34.3662					-11.1897	-110.865
		-35.5274	38.2129				-47.9758	69.8478				-28.2444	34.3922					-11.2634	-110.855
		-35.6478	38.3536				-47.9874	69.8543				-28.1927	34.4184					-11.3388	-110.845
		-35.7677	38.4936				-47.9987	69.8616				-28.141	34.4448					-11.4161	-110.835
		-35.8872	38.6329				-48.0096	69.8695				-28.0892	34.4715					-11.4951	-110.824
		-36.0062	38.7715				-48.0203	69.878				-28.0373	34.4984					-11.576	-110.814
		-36.1247	38.9094				-48.0307	69.8873				-27.9854	34.5256					-11.6586	-110.803
		-36.2427	39.0466				-48.0407	69.8973				-27.9334	34.553					-11.7431	-110.793
		-36.3602	39.1831				-48.0504	69.9079				-27.8813	34.5806					-11.8294	-110.782
		-36.4773	39.3189				-48.0598	69.9193				-27.8292	34.6086					-11.9175	-110.771
		-36.5938	39.4539				-48.0689	69.9313				-27.777	34.6367					-12.0074	-110.76
		-36.7099	39.5882				-48.0776	69.944				-27.7248	34.6651					-12.0992	-110.749
		-36.8255	39.7217				-48.086	69.9574				-27.6725	34.6937					-12.1928	-110.737
		-36.9405	39.8545				-48.0941	69.9715				-27.6201	34.7226					-12.2882	-110.726
		-37.0551	39.9865				-48.1018	69.9864				-27.5677	34.7517					-12.3855	-110.714
		-37.1691	40.1177				-48.1092	70.0019				-27.5152	34.781					-12.4846	-110.703
		-37.2826	40.2482				-48.1163	70.0181				-27.4627	34.8107					-12.5855	-110.691
		-37.3956	40.3779				-48.123	70.035				-27.4101	34.8405					-12.6883	-110.679
		-37.5081	40.5068				-48.1293	70.0526				-27.3575	34.8706					-12.7929	-110.667
		-37.6201	40.635				-48.1353	70.0709				-27.3048	34.901					-12.8994	-110.654
		-37.7315	40.7623				-48.141	70.09				-27.2521	34.9316					-13.0077	-110.642
		-37.8424	40.8888				-48.1463	70.1097				-27.1993	34.9625					-13.1179	-110.629
		-37.9528	41.0145				-48.1512	70.1301				-27.1464	34.9936					-13.23	-110.617
		-38.0626	41.1394				-48.1557	70.1513				-27.0935	35.025					-13.3439	-110.604
		-38.1719	41.2635				-48.1599	70.1731				-27.0406	35.0566					-13.4596	-110.591
		-38.2806	41.3868				-48.1638	70.1957				-26.9876	35.0885					-13.5772	-110.577
		-38.3888	41.5092				-48.1672	70.2189				-26.9346	35.1207					-13.6967	-110.564
		-38.4964	41.6308				-48.1703	70.2429				-26.8815	35.1531					-13.8181	-110.55
		-38.6035	41.7516				-48.173	70.2676				-26.8284	35.1857					-13.9413	-110.537
		-38.7101	41.8715				-48.1753	70.293				-26.7752	35.2186					-14.0664	-110.523
		-38.816	41.9905				-48.1772	70.319				-26.722	35.2518					-14.1933	-110.509
		-38.9214	42.1087				-48.1788	70.3458				-26.6687	35.2852					-14.3221	-110.494
		-39.0263	42.226				-48.1799	70.3733				-26.6154	35.3189					-14.4528	-110.48
		-39.1305	42.3425				-48.1807	70.4015				-26.5621	35.3529					-14.5854	-110.465
		-39.2343	42.4581				-48.181	70.4304				-26.5087	35.3871					-14.7198	-110.451
		-39.3374	42.5728				-48.181	70.4601				-26.4553	35.4216					-14.8561	-110.436
		-39.4399	42.6866				-48.1806	70.4904				-26.4018	35.4563					-14.9943	-110.42
		-39.5419	42.7995				-48.1797	70.5214				-26.3483	35.4913					-15.1344	-110.405
		-39.6433	42.9115				-48.1785	70.5532				-26.2948	35.5266					-15.2763	-110.389
		-39.7441	43.0227				-48.1768	70.5856				-26.2413	35.5621					-15.4201	-110.374
		-39.8443	43.1329				-48.1748	70.6187				-26.1877	35.5979					-15.5658	-110.358
		-39.9439	43.2422				-48.1723	70.6526				-26.134	35.6339					-15.7134	-110.341
		-40.0429	43.3506				-48.1694	70.6871				-26.0804	35.6703					-15.8628	-110.325
		-40.1413	43.4581				-48.1661	70.7224				-26.0267	35.7068					-16.0141	-110.308
		-40.2392	43.5646				-48.1624	70.7583				-25.973	35.7437					-16.1673	-110.292
		-40.3364	43.6703				-48.1583	70.795				-25.9192	35.7808					-16.3224	-110.275
		-40.433	43.7749				-48.1537	70.8323				-25.8654	35.8181					-16.4793	-110.257
		-40.529	43.8787				-48.1487	70.8704				-25.8116	35.8558					-16.6381	-110.24
		-40.6244	43.9815				-48.1433	70.9091				-25.7578	35.8937					-16.7988	-110.222
		-40.7192	44.0834				-48.1375	70.9485				-25.7039	35.9318					-16.9614	-110.204
		-40.8134	44.1843				-48.1312	70.9887				-25.6501	35.9703					-17.1258	-110.186
		-40.9069	44.2843				-48.1245	71.0295				-25.5962	36.009					-17.2921	-110.168
		-40.9998	44.3832				-48.1173	71.071				-25.5423	36.0479					-17.4603	-110.149
		-41.0921	44.4813				-48.1097	71.1132				-25.4883	36.0872					-17.6304	-110.131
		-41.1838	44.5784				-48.1017	71.1561				-25.4344	36.1267					-17.8023	-110.111
		-41.2749	44.6745				-48.0932	71.1996				-25.3804	36.1664					-17.9761	-110.092
		-41.3653	44.7696				-48.0843	71.2439				-25.3264	36.2064					-18.1517	-110.073
		-41.4551	44.8637				-48.075	71.2888				-25.2724	36.2467					-18.3293	-110.053
		-41.5442	44.9569				-48.0652	71.3344				-25.2184	36.2873					-18.5086	-110.033
		-41.6327	45.049				-48.0549	71.3807				-25.1643	36.3281					-18.6899	-110.013
		-41.7206	45.1402				-48.0442	71.4277				-25.1103	36.3692					-18.873	-109.992
		-41.8079	45.2304				-48.033	71.4753				-25.0562	36.4106					-19.058	-109.971
		-41.8944	45.3196				-48.0214	71.5237				-25.0021	36.4522					-19.2448	-109.95
		-41.9804	45.4078				-48.0094	71.5726				-24.9481	36.4941					-19.4334	-109.929
		-42.0657	45.495				-47.9968	71.6223				-24.894	36.5362					-19.6239	-109.908
		-42.1503	45.5811				-47.9839	71.6726				-24.8399	36.5786					-19.8163	-109.886
		-42.2343	45.6663				-47.9704	71.7236				-24.7858	36.6213					-20.0105	-109.864
		-42.3176	45.7504				-47.9565	71.7752				-24.7317	36.6643					-20.2066	-109.841
		-42.4003	45.8336				-47.9421	71.8275				-24.6776	36.7075					-20.4045	-109.819
		-42.4823	45.9156				-47.9273	71.8805				-24.6235	36.751					-20.6042	-109.796
		-42.5637	45.9967				-47.912	71.9341				-24.5694	36.7947					-20.8057	-109.773
		-42.6444	46.0768				-47.8962	71.9883				-24.5152	36.8387					-21.0091	-109.749
		-42.7244	46.1558				-47.88	72.0432				-24.4611	36.883					-21.2144	-109.726
		-42.8038	46.2338				-47.8633	72.0988				-24.407	36.9275					-21.4214	-109.702
		-42.8825	46.3107				-47.8461	72.155				-24.3529	36.9723					-21.6303	-109.677
		-42.9605	46.3867				-47.8285	72.2118				-24.2988	37.0174					-21.8409	-109.653
		-43.0379	46.4615				-47.8103	72.2693				-24.2447	37.0627					-22.0534	-109.628
		-43.1145	46.5354				-47.7918	72.3274				-24.1906	37.1082					-22.2677	-109.603
		-43.1905	46.6081				-47.7727	72.3861				-24.1365	37.1541					-22.4838	-109.577
		-43.2659	46.6799				-47.7531	72.4454				-24.0825	37.2002					-22.7017	-109.552
		-43.3405	46.7505				-47.7331	72.5054				-24.0284	37.2465					-22.9215	-109.526
		-43.4145	46.8201				-47.7126	72.566				-23.9744	37.2932					-23.1429	-109.499
		-43.4878	46.8887				-47.6916	72.6272				-23.9203	37.34					-23.3662	-109.473
		-43.5603	46.9562				-47.6701	72.689				-23.8663	37.3872					-23.5913	-109.446
		-43.6323	47.0227				-47.6482	72.7515				-23.8123	37.4346					-23.8181	-109.419
		-43.7035	47.0881				-47.6258	72.8145				-23.7583	37.4822					-24.0468	-109.391
		-43.774	47.1524				-47.6029	72.8781				-23.7043	37.5301					-24.2771	-109.363
		-43.8439	47.2156				-47.5795	72.9424				-23.6504	37.5783					-24.5093	-109.335
		-43.913	47.2778				-47.5556	73.0072				-23.5964	37.6267					-24.7432	-109.307
		-43.9815	47.3389				-47.5312	73.0726				-23.5425	37.6754					-24.9789	-109.278
		-44.0492	47.3989				-47.5064	73.1386				-23.4886	37.7243					-25.2163	-109.249
		-44.1163	47.4579				-47.4811	73.2052				-23.4348	37.7735					-25.4555	-109.219
		-44.1827	47.5158				-47.4552	73.2724				-23.3809	37.8229					-25.6964	-109.19
		-44.2483	47.5726				-47.4289	73.3401				-23.3271	37.8726					-25.939	-109.159
		-44.3133	47.6283				-47.4021	73.4084				-23.2733	37.9226					-26.1833	-109.129
		-44.3775	47.683				-47.3748	73.4773				-23.2195	37.9727					-26.4294	-109.098
		-44.4411	47.7365				-47.3471	73.5468				-23.1658	38.0232					-26.6772	-109.067
		-44.504	47.789				-47.3188	73.6168				-23.1121	38.0739					-26.9267	-109.036
		-44.5661	47.8404				-47.2901	73.6873				-23.0584	38.1248					-27.1779	-109.004
		-44.6275	47.8907				-47.2608	73.7584				-23.0047	38.176					-27.4308	-108.972
		-44.6883	47.9399				-47.2311	73.8301				-22.9511	38.2274					-27.6854	-108.939
		-44.7483	47.988				-47.2009	73.9023				-22.8975	38.279					-27.9417	-108.907
		-44.8076	48.0351				-47.1702	73.975				-22.844	38.331					-28.1996	-108.873
		-44.8662	48.081				-47.139	74.0483				-22.7905	38.3831					-28.4592	-108.84
		-44.9241	48.1259				-47.1073	74.1221				-22.737	38.4355					-28.7205	-108.806
		-44.9813	48.1697				-47.0751	74.1964				-22.6836	38.4881					-28.9834	-108.772
		-45.0377	48.2123				-47.0425	74.2712				-22.6302	38.541					-29.248	-108.737
		-45.0934	48.2539				-47.0093	74.3466				-22.5768	38.5941					-29.5142	-108.702
		-45.1484	48.2944				-46.9757	74.4224				-22.5235	38.6474					-29.7821	-108.667
		-45.2028	48.3338				-46.9415	74.4988				-22.4702	38.701					-30.0516	-108.631
		-45.2563	48.3721				-46.9069	74.5756				-22.417	38.7548					-30.3226	-108.595
		-45.3092	48.4093				-46.8718	74.653				-22.3638	38.8089					-30.5954	-108.559
		-45.3613	48.4454				-46.8362	74.7308				-22.3107	38.8632					-30.8697	-108.522
		-45.4127	48.4804				-46.8001	74.8092				-22.2576	38.9177					-31.1456	-108.485
		-45.4634	48.5143				-46.7635	74.888				-22.2046	38.9724					-31.4231	-108.448
		-45.5134	48.5471				-46.7265	74.9672				-22.1516	39.0274					-31.7021	-108.41
		-45.5626	48.5788				-46.6889	75.047				-22.0986	39.0826					-31.9828	-108.371
		-45.6112	48.6094				-46.6509	75.1272				-22.0457	39.138					-32.265	-108.333
		-45.6589	48.6389				-46.6124	75.2079				-21.9929	39.1937					-32.5488	-108.294
		-45.706	48.6673				-46.5734	75.289				-21.9401	39.2495					-32.8341	-108.254
		-45.7523	48.6947				-46.5339	75.3706				-21.8874	39.3056					-33.1209	-108.215
		-45.798	48.7209				-46.4939	75.4526				-21.8347	39.3619					-33.4093	-108.174
		-45.8428	48.746				-46.4535	75.535				-21.7821	39.4185					-33.6992	-108.134
		-45.887	48.77				-46.4125	75.6179				-21.7295	39.4752					-33.9906	-108.093
		-45.9304	48.793				-46.3711	75.7012				-21.677	39.5322					-34.2835	-108.052
		-45.9731	48.8148				-46.3292	75.7849				-21.6245	39.5894					-34.5779	-108.01
		-46.015	48.8356				-46.2868	75.8691				-21.5722	39.6468					-34.8737	-107.968
		-46.0562	48.8552				-46.244	75.9536				-21.5198	39.7044					-35.1711	-107.925
		-46.0967	48.8738				-46.2006	76.0386				-21.4676	39.7622					-35.4699	-107.882
		-46.1365	48.8912				-46.1568	76.1239				-21.4154	39.8202					-35.7702	-107.839
		-46.1755	48.9076				-46.1125	76.2097				-21.3632	39.8784					-36.0719	-107.795
		-46.2138	48.9229				-46.0678	76.2958				-21.3111	39.9369					-36.375	-107.751
		-46.2513	48.937				-46.0225	76.3824				-21.2591	39.9955					-36.6796	-107.707
		-46.2882	48.9501				-45.9768	76.4692				-21.2072	40.0544					-36.9856	-107.662
		-46.3242	48.9621				-45.9306	76.5565				-21.1553	40.1134					-37.2929	-107.616
		-46.3596	48.9731				-45.884	76.6441				-21.1035	40.1726					-37.6017	-107.57
		-46.3942	48.9829				-45.8369	76.7321				-21.0517	40.2321					-37.9119	-107.524
		-46.428	48.9916				-45.7893	76.8204				-21.0001	40.2917					-38.2234	-107.478
		-46.4612	48.9993				-45.7412	76.9091				-20.9485	40.3516					-38.5363	-107.431
		-46.4936	49.0059				-45.6927	76.9981				-20.8969	40.4116					-38.8506	-107.383
		-46.5252	49.0114				-45.6437	77.0875				-20.8455	40.4718					-39.1662	-107.335
		-46.5562	49.0158				-45.5943	77.1771				-20.7941	40.5322					-39.4831	-107.287
		-46.5863	49.0191				-45.5444	77.2671				-20.7428	40.5928					-39.8013	-107.238
		-46.6158	49.0214				-45.494	77.3575				-20.6915	40.6536					-40.1209	-107.189
		-46.6445	49.0226				-45.4432	77.4481				-20.6404	40.7145					-40.4417	-107.139
		-46.6724	49.0226				-45.3919	77.539				-20.5893	40.7756					-40.7639	-107.089
		-46.6997	49.0217				-45.3402	77.6302				-20.5383	40.837					-41.0873	-107.039
		-46.7261	49.0196				-45.288	77.7217				-20.4873	40.8985					-41.4119	-106.988
		-46.7519	49.0166				-45.2354	77.8135				-20.4365	40.9601					-41.7379	-106.937
		-46.7769	49.0124				-45.1823	77.9056				-20.3857	41.022					-42.065	-106.885
		-46.8012	49.0071				-45.1287	77.9979				-20.335	41.084					-42.3934	-106.833
		-46.8247	49.0008				-45.0748	78.0905				-20.2844	41.1462					-42.723	-106.78
		-46.8475	48.9935				-45.0204	78.1834				-20.2339	41.2085					-43.0538	-106.727
		-46.8696	48.9851				-44.9655	78.2765				-20.1834	41.2711					-43.3859	-106.674
		-46.8909	48.9756				-44.9102	78.3698				-20.133	41.3338					-43.719	-106.62
		-46.9115	48.9651				-44.8545	78.4634				-20.0827	41.3966					-44.0534	-106.566
		-46.9313	48.9535				-44.7983	78.5573				-20.0325	41.4596					-44.3889	-106.511
		-46.9504	48.9408				-44.7417	78.6513				-19.9824	41.5228					-44.7256	-106.455
		-46.9688	48.9272				-44.6847	78.7456				-19.9323	41.5861					-45.0633	-106.4
		-46.9864	48.9125				-44.6272	78.8401				-19.8824	41.6496					-45.4023	-106.344
		-47.0033	48.8967				-44.5693	78.9348				-19.8325	41.7132					-45.7423	-106.287
		-47.0194	48.8799				-44.511	79.0297				-19.7828	41.777					-46.0834	-106.23
		-47.0348	48.8621				-44.4523	79.1247				-19.733	41.8409					-46.4256	-106.172
		-47.0495	48.8432				-44.3931	79.22				-19.6834	41.905					-46.7688	-106.114
		-47.0635	48.8233				-44.3336	79.3154				-19.6339	41.9692					-47.1131	-106.056
		-47.0767	48.8023				-44.2736	79.4111				-19.5845	42.0335					-47.4585	-105.997
		-47.0891	48.7804				-44.2132	79.5068				-19.5352	42.098					-47.8049	-105.938
		-47.1008	48.7574				-44.1524	79.6028				-19.4859	42.1627					-48.1522	-105.878
		-47.1118	48.7334				-44.0912	79.6989				-19.4367	42.2274					-48.5006	-105.818
		-47.1221	48.7084				-44.0296	79.7951				-19.3877	42.2923					-48.85	-105.757
		-47.1316	48.6824				-43.9676	79.8915				-19.3387	42.3574					-49.2004	-105.696
		-47.1404	48.6553				-43.9051	79.988				-19.2898	42.4225					-49.5517	-105.634
		-47.1485	48.6273				-43.8423	80.0846				-19.241	42.4878					-49.904	-105.572
		-47.1558	48.5982				-43.7791	80.1814				-19.1923	42.5532					-50.2572	-105.51
		-47.1624	48.5682				-43.7155	80.2783				-19.1436	42.6188					-50.6113	-105.447
		-47.1682	48.5371				-43.6516	80.3752				-19.0951	42.6844					-50.9663	-105.383
		-47.1734	48.5051				-43.5872	80.4723				-19.0467	42.7502					-51.3222	-105.319
		-47.1778	48.4721				-43.5224	80.5695				-18.9983	42.8161					-51.679	-105.255
		-47.1814	48.4381				-43.4573	80.6667				-18.9501	42.8821					-52.0367	-105.19
		-47.1844	48.4031				-43.3918	80.764				-18.9019	42.9482					-52.3952	-105.125
		-47.1866	48.3671				-43.3259	80.8614				-18.8539	43.0144					-52.7546	-105.059
		-47.1881	48.3301				-43.2597	80.9588				-18.8059	43.0807					-53.1148	-104.993
		-47.1888	48.2922				-43.1931	81.0564				-18.7581	43.1471					-53.4757	-104.926
		-47.1888	48.2533				-43.1261	81.1539				-18.7103	43.2136					-53.8375	-104.859
		-47.1881	48.2135				-43.0588	81.2515				-18.6626	43.2803					-54.2001	-104.791
		-47.1867	48.1726				-42.9911	81.3491				-18.615	43.347					-54.5634	-104.723
		-47.1846	48.1309				-42.923	81.4468				-18.5675	43.4138					-54.9275	-104.655
		-47.1817	48.0882				-42.8546	81.5445				-18.5201	43.4807					-55.2923	-104.585
		-47.1781	48.0445				-42.7859	81.6422				-18.4728	43.5477					-55.6578	-104.516
		-47.1737	47.9999				-42.7168	81.7399				-18.4256	43.6148					-56.024	-104.446
		-47.1687	47.9543				-42.6473	81.8376				-18.3785	43.6819					-56.3909	-104.375
		-47.163	47.9078				-42.5776	81.9353				-18.3315	43.7492					-56.7585	-104.304
		-47.1565	47.8604				-42.5074	82.033				-18.2846	43.8165					-57.1268	-104.233
		-47.1493	47.8121				-42.437	82.1307				-18.2377	43.8839					-57.4956	-104.161
		-47.1413	47.7628				-42.3663	82.2283				-18.191	43.9514					-57.8652	-104.089
		-47.1327	47.7126				-42.2951	82.3259				-18.1444	44.0189					-58.2353	-104.016
		-47.1234	47.6615				-42.2237	82.4235				-18.0979	44.0866					-58.6061	-103.943
		-47.1133	47.6095				-42.152	82.521				-18.0514	44.1542					-58.9774	-103.869
		-47.1025	47.5566				-42.08	82.6185				-18.0051	44.222					-59.3493	-103.795
		-47.091	47.5028				-42.0076	82.7159				-17.9588	44.2898					-59.7217	-103.72
		-47.0788	47.4481				-41.935	82.8132				-17.9127	44.3577					-60.0947	-103.645
		-47.0659	47.3925				-41.862	82.9104				-17.8666	44.4256					-60.4682	-103.569
		-47.0523	47.336				-41.7887	83.0076				-17.8207	44.4936					-60.8422	-103.493
		-47.0379	47.2786				-41.7152	83.1047				-17.7748	44.5616					-61.2167	-103.416
		-47.0229	47.2204				-41.6413	83.2017				-17.729	44.6297					-61.5917	-103.339
		-47.0071	47.1613				-41.5672	83.2986				-17.6834	44.6979					-61.9671	-103.261
		-46.9907	47.1013				-41.4928	83.3953				-17.6378	44.766					-62.343	-103.183
		-46.9735	47.0404				-41.4181	83.492				-17.5923	44.8342					-62.7193	-103.105
		-46.9557	46.9787				-41.3431	83.5885				-17.5469	44.9025					-63.096	-103.026
		-46.9371	46.9162				-41.2679	83.6849				-17.5016	44.9708					-63.4731	-102.946
		-46.9179	46.8528				-41.1924	83.7812				-17.4564	45.0391					-63.8506	-102.866
		-46.8979	46.7886				-41.1166	83.8773				-17.4113	45.1075					-64.2285	-102.786
		-46.8772	46.7235				-41.0406	83.9733				-17.3663	45.1759					-64.6067	-102.705
		-46.8559	46.6576				-40.9643	84.0691				-17.3213	45.2443					-64.9852	-102.623
		-46.8338	46.5909				-40.8877	84.1647				-17.2765	45.3128					-65.364	-102.542
		-46.8111	46.5233				-40.811	84.2602				-17.2318	45.3813					-65.7432	-102.459
		-46.7877	46.4549				-40.7339	84.3555				-17.1871	45.4498					-66.1226	-102.376
		-46.7635	46.3858				-40.6567	84.4506				-17.1426	45.5183					-66.5023	-102.293
		-46.7387	46.3158				-40.5792	84.5455				-17.0981	45.5868					-66.8822	-102.209
		-46.7132	46.245				-40.5014	84.6402				-17.0538	45.6553					-67.2624	-102.125
		-46.687	46.1734				-40.4235	84.7347				-17.0095	45.7239					-67.6428	-102.041
		-46.6602	46.1011				-40.3453	84.829				-16.9653	45.7924					-68.0234	-101.955
		-46.6326	46.0279				-40.2669	84.9231				-16.9212	45.861					-68.4042	-101.87
		-46.6044	45.954				-40.1883	85.0169				-16.8772	45.9295					-68.7851	-101.784
		-46.5755	45.8793				-40.1095	85.1106				-16.8332	45.9981					-69.1662	-101.697
		-46.5459	45.8039				-40.0304	85.2039				-16.7894	46.0667					-69.5475	-101.61
		-46.5156	45.7277				-39.9512	85.2971				-16.7457	46.1352					-69.9288	-101.523
		-46.4847	45.6507				-39.8718	85.3899				-16.702	46.2037					-70.3103	-101.435
		-46.453	45.573				-39.7922	85.4826				-16.6584	46.2723					-70.6918	-101.346
		-46.4207	45.4945				-39.7124	85.5749				-16.6149	46.3408					-71.0734	-101.257
		-46.3878	45.4153				-39.6324	85.667				-16.5715	46.4093					-71.455	-101.168
		-46.3541	45.3354				-39.5522	85.7588				-16.5282	46.4778					-71.8367	-101.078
		-46.3198	45.2548				-39.4719	85.8503				-16.485	46.5463					-72.2184	-100.988
		-46.2849	45.1734				-39.3914	85.9415				-16.4418	46.6147					-72.6001	-100.897
		-46.2493	45.0913				-39.3107	86.0324				-16.3987	46.6831					-72.9818	-100.806
		-46.213	45.0086				-39.2299	86.1231				-16.3557	46.7515					-73.3635	-100.715
		-46.176	44.9251				-39.1489	86.2134				-16.3128	46.8199					-73.7451	-100.622
		-46.1384	44.8409				-39.0678	86.3033				-16.27	46.8882					-74.1266	-100.53
		-46.1001	44.7561				-38.9866	86.393				-16.2273	46.9565					-74.5081	-100.437
		-46.0612	44.6705				-38.9051	86.4823				-16.1846	47.0247					-74.8894	-100.344
		-46.0216	44.5843				-38.8236	86.5713				-16.142	47.093					-75.2707	-100.25
		-45.9814	44.4974				-38.7419	86.66				-16.0995	47.1611					-75.6518	-100.155
		-45.9406	44.4098				-38.6601	86.7483				-16.057	47.2293					-76.0327	-100.06
		-45.899	44.3216				-38.5782	86.8362				-16.0147	47.2973					-76.4135	-99.9652
		-45.8569	44.2328				-38.4961	86.9238				-15.9724	47.3654					-76.7941	-99.8695
		-45.8141	44.1433				-38.414	87.011				-15.9301	47.4333					-77.1745	-99.7734
		-45.7706	44.0531				-38.3317	87.0978				-15.888	47.5013					-77.5547	-99.6768
		-45.7265	43.9624				-38.2494	87.1843				-15.8459	47.5691					-77.9346	-99.5798
		-45.6818	43.871				-38.1669	87.2704				-15.8039	47.6369					-78.3143	-99.4824
		-45.6364	43.7789				-38.0844	87.3561				-15.762	47.7047					-78.6938	-99.3845
		-45.5904	43.6863				-38.0017	87.4413				-15.7201	47.7724					-79.0729	-99.2862
		-45.5438	43.5931				-37.919	87.5262				-15.6783	47.84					-79.4517	-99.1874
		-45.4965	43.4992				-37.8362	87.6107				-15.6366	47.9075					-79.8302	-99.0882
		-45.4487	43.4048				-37.7533	87.6947				-15.5949	47.975					-80.2084	-98.9886
		-45.4001	43.3098				-37.6704	87.7784				-15.5533	48.0424					-80.5862	-98.8885
		-45.351	43.2142				-37.5874	87.8615				-15.5118	48.1097					-80.9637	-98.788
		-45.3013	43.1181				-37.5043	87.9443				-15.4703	48.1769					-81.3407	-98.6871
		-45.2509	43.0213				-37.4212	88.0266				-15.4289	48.2441					-81.7174	-98.5858
		-45.1999	42.9241				-37.3381	88.1085				-15.3875	48.3111					-82.0936	-98.484
		-45.1483	42.8262				-37.2549	88.1899				-15.3462	48.3781					-82.4694	-98.3818
		-45.0961	42.7278				-37.1716	88.2709				-15.305	48.445					-82.8447	-98.2792
		-45.0433	42.6289				-37.0884	88.3514				-15.2638	48.5119					-83.2196	-98.1762
		-44.9898	42.5294				-37.0051	88.4315				-15.2227	48.5786					-83.594	-98.0728
		-44.9358	42.4295				-36.9218	88.511				-15.1816	48.6452					-83.9678	-97.969
		-44.8812	42.329				-36.8384	88.5901				-15.1406	48.7117					-84.3412	-97.8647
		-44.8259	42.228				-36.7551	88.6687				-15.0996	48.7781					-84.714	-97.76
		-44.7701	42.1264				-36.6718	88.7468				-15.0587	48.8445					-85.0862	-97.655
		-44.7137	42.0244				-36.5884	88.8244				-15.0178	48.9107					-85.4579	-97.5495
		-44.6566	41.9219				-36.505	88.9015				-14.977	48.9768					-85.829	-97.4436
		-44.599	41.819				-36.4217	88.9781				-14.9362	49.0428					-86.1994	-97.3374
		-44.5408	41.7155				-36.3384	89.0542				-14.8955	49.1087					-86.5693	-97.2307
		-44.482	41.6116				-36.2551	89.1298				-14.8548	49.1745					-86.9385	-97.1236
		-44.4226	41.5072				-36.1718	89.2049				-14.8141	49.2401					-87.307	-97.0162
		-44.3627	41.4023				-36.0886	89.2794				-14.7735	49.3057					-87.6749	-96.9083
		-44.3021	41.297				-36.0054	89.3534				-14.733	49.3711					-88.0421	-96.8001
		-44.241	41.1913				-35.9222	89.4269				-14.6924	49.4364					-88.4086	-96.6915
		-44.1793	41.0851				-35.8391	89.4998				-14.6519	49.5016					-88.7743	-96.5824
		-44.1171	40.9785				-35.756	89.5721				-14.6115	49.5667					-89.1393	-96.4731
		-44.0542	40.8715				-35.673	89.644				-14.571	49.6316					-89.5036	-96.3633
		-43.9908	40.764				-35.59	89.7152				-14.5307	49.6964					-89.8671	-96.2532
		-43.9269	40.6562				-35.5072	89.7859				-14.4903	49.7611					-90.2297	-96.1427
		-43.8623	40.5479				-35.4243	89.856				-14.4499	49.8256					-90.5916	-96.0318
		-43.7973	40.4393				-35.3416	89.9256				-14.4096	49.89					-90.9527	-95.9205
		-43.7316	40.3303				-35.259	89.9946				-14.3694	49.9543					-91.3129	-95.8089
		-43.6654	40.2209				-35.1764	90.063				-14.3291	50.0184					-91.6723	-95.6969
		-43.5987	40.1111				-35.0939	90.1308				-14.2889	50.0824					-92.0307	-95.5846
		-43.5314	40.001				-35.0116	90.198				-14.2486	50.1463					-92.3883	-95.4719
		-43.4636	39.8905				-34.9293	90.2647				-14.2084	50.21					-92.745	-95.3589
		-43.3952	39.7796				-34.8472	90.3307				-14.1683	50.2735					-93.1008	-95.2455
		-43.3263	39.6684				-34.7651	90.3961				-14.1281	50.3369					-93.4556	-95.1317
		-43.2568	39.5569				-34.6832	90.4609				-14.0879	50.4002					-93.8095	-95.0177
		-43.1868	39.4451				-34.6014	90.5251				-14.0478	50.4633					-94.1624	-94.9032
		-43.1163	39.3329				-34.5198	90.5887				-14.0077	50.5262					-94.5144	-94.7885
		-43.0452	39.2204				-34.4382	90.6517				-13.9676	50.589					-94.8653	-94.6734
		-42.9736	39.1076				-34.3569	90.7141				-13.9275	50.6516					-95.2152	-94.5579
		-42.9015	38.9945				-34.2756	90.7758				-13.8873	50.7141					-95.5641	-94.4422
		-42.8289	38.8812				-34.1945	90.8369				-13.8473	50.7764					-95.9119	-94.3261
		-42.7557	38.7675				-34.1136	90.8973				-13.8072	50.8385					-96.2587	-94.2097
		-42.6821	38.6536				-34.0329	90.9571				-13.767	50.9005					-96.6044	-94.0929
		-42.6079	38.5394				-33.9523	91.0163				-13.7269	50.9623					-96.949	-93.9759
		-42.5332	38.4249				-33.8719	91.0748				-13.6868	51.024					-97.2924	-93.8585
		-42.458	38.3102				-33.7916	91.1327				-13.6467	51.0854					-97.6348	-93.7409
		-42.3823	38.1952				-33.7116	91.1899				-13.6066	51.1467					-97.976	-93.6229
		-42.3061	38.08				-33.6317	91.2464				-13.5665	51.2079					-98.3161	-93.5046
		-42.2294	37.9646				-33.5521	91.3023				-13.5263	51.2688					-98.6549	-93.386
		-42.1523	37.8489				-33.4726	91.3575				-13.4862	51.3296					-98.9926	-93.2672
		-42.0746	37.733				-33.3933	91.4121				-13.446	51.3902					-99.3291	-93.148
		-41.9964	37.6169				-33.3143	91.466				-13.4058	51.4506					-99.6644	-93.0285
		-41.9177	37.5006				-33.2355	91.5192				-13.3656	51.5109					-99.9984	-92.9088
		-41.8386	37.3841				-33.1569	91.5717				-13.3254	51.5709					-100.331	-92.7888
		-41.759	37.2674				-33.0785	91.6235				-13.2852	51.6308					-100.663	-92.6685
		-41.6789	37.1505				-33.0003	91.6747				-13.2449	51.6905					-100.993	-92.5479
		-41.5983	37.0335				-32.9224	91.7251				-13.2046	51.75					-101.322	-92.427
		-41.5173	36.9163				-32.8448	91.7749				-13.1643	51.8093					-101.65	-92.3059
		-41.4357	36.7989				-32.7674	91.824				-13.1239	51.8684					-101.976	-92.1845
		-41.3538	36.6814				-32.6902	91.8723				-13.0835	51.9274					-102.301	-92.0629
		-41.2713	36.5637				-32.6133	91.92				-13.0431	51.9861					-102.625	-91.941
		-41.1884	36.4459				-32.5367	91.967				-13.0027	52.0446					-102.947	-91.8188
		-41.1051	36.328				-32.4603	92.0132				-12.9622	52.103					-103.268	-91.6964
		-41.0213	36.2099				-32.3842	92.0588				-12.9216	52.1612					-103.587	-91.5738
		-40.937	36.0917				-32.3084	92.1036				-12.881	52.2191					-103.905	-91.4509
		-40.8523	35.9734				-32.2329	92.1477				-12.8404	52.2769					-104.222	-91.3278
		-40.7672	35.855				-32.1577	92.1911				-12.7997	52.3345					-104.537	-91.2044
		-40.6816	35.7366				-32.0827	92.2338				-12.759	52.3918					-104.851	-91.0808
		-40.5956	35.618				-32.0081	92.2758				-12.7182	52.449					-105.163	-90.957
		-40.5091	35.4993				-31.9338	92.317				-12.6774	52.506					-105.474	-90.833
		-40.4222	35.3806				-31.8598	92.3575				-12.6365	52.5627					-105.784	-90.7088
		-40.3349	35.2618				-31.7861	92.3973				-12.5956	52.6193					-106.091	-90.5843
		-40.2472	35.143				-31.7127	92.4363				-12.5546	52.6756					-106.398	-90.4596
		-40.1591	35.0241				-31.6397	92.4746				-12.5135	52.7318					-106.703	-90.3347
		-40.0705	34.9052				-31.567	92.5122				-12.4724	52.7877					-107.006	-90.2097
		-39.9815	34.7862				-31.4946	92.549				-12.4312	52.8434					-107.308	-90.0844
		-39.8921	34.6672				-31.4226	92.5851				-12.39	52.899					-107.608	-89.9589
		-39.8023	34.5482				-31.3509	92.6205				-12.3486	52.9543					-107.906	-89.8333
		-39.7121	34.4291				-31.2796	92.6551				-12.3072	53.0094					-108.203	-89.7074
		-39.6215	34.3101				-31.2086	92.689				-12.2657	53.0643					-108.498	-89.5814
		-39.5305	34.191				-31.138	92.7221				-12.2242	53.1189					-108.792	-89.4552
		-39.4391	34.072				-31.0678	92.7544				-12.1826	53.1734					-109.084	-89.3289
		-39.3473	33.953				-30.9979	92.7861				-12.1408	53.2276					-109.375	-89.2023
		-39.2551	33.834				-30.9284	92.8169				-12.099	53.2817					-109.663	-89.0756
		-39.1626	33.715				-30.8593	92.847				-12.0571	53.3355					-109.951	-88.9488
		-39.0697	33.596				-30.7906	92.8764				-12.0152	53.3891					-110.236	-88.8218
		-38.9763	33.4772				-30.7223	92.905				-11.9731	53.4425					-110.52	-88.6946
		-38.8827	33.3583				-30.6544	92.9328				-11.9309	53.4957					-110.802	-88.5673
		-38.7886	33.2395				-30.5868	92.9599				-11.8887	53.5486					-111.082	-88.4399
		-38.6942	33.1208				-30.5197	92.9862				-11.8463	53.6014					-111.36	-88.3123
		-38.5994	33.0021				-30.4531	93.0118				-11.8039	53.6539					-111.637	-88.1846
		-38.5043	32.8835				-30.3868	93.0366				-11.7613	53.7062					-111.912	-88.0567
		-38.4088	32.7651				-30.3209	93.0606				-11.7187	53.7583					-112.186	-87.9288
		-38.3129	32.6467				-30.2555	93.0839				-11.6759	53.8101					-112.457	-87.8007
		-38.2167	32.5283				-30.1905	93.1064				-11.633	53.8618					-112.727	-87.6725
		-38.1202	32.4102				-30.126	93.1281				-11.59	53.9132					-112.995	-87.5442
		-38.0233	32.2921				-30.0618	93.1491				-11.5469	53.9644					-113.261	-87.4158
		-37.9261	32.1741				-29.9982	93.1693				-11.5037	54.0154					-113.525	-87.2873
		-37.8285	32.0563				-29.935	93.1888				-11.4604	54.0662					-113.788	-87.1587
		-37.7306	31.9385				-29.8722	93.2074				-11.4169	54.1167					-114.048	-87.03
		-37.6324	31.821				-29.8099	93.2254				-11.3733	54.167					-114.307	-86.9012
		-37.5339	31.7036				-29.7481	93.2425				-11.3296	54.2171					-114.564	-86.7724
		-37.435	31.5863				-29.6867	93.2589				-11.2858	54.267					-114.819	-86.6435
		-37.3359	31.4692				-29.6259	93.2745				-11.2418	54.3167					-115.072	-86.5145
		-37.2364	31.3523				-29.5655	93.2893				-11.1977	54.3661					-115.323	-86.3854
		-37.1366	31.2355				-29.5055	93.3034				-11.1535	54.4153					-115.572	-86.2563
		-37.0365	31.1189				-29.4461	93.3166				-11.1091	54.4643					-115.82	-86.1271
		-36.9361	31.0025				-29.3872	93.3292				-11.0646	54.5131					-116.065	-85.9978
		-36.8354	30.8863				-29.3288	93.3409				-11.02	54.5616					-116.309	-85.8685
		-36.7344	30.7704				-29.2708	93.3519				-10.9752	54.6099					-116.55	-85.7392
		-36.6331	30.6546				-29.2134	93.3621				-10.9302	54.658					-116.79	-85.6099
		-36.5315	30.539				-29.1565	93.3716				-10.8851	54.7059					-117.028	-85.4805
		-36.4297	30.4236				-29.1001	93.3803				-10.8399	54.7536					-117.263	-85.351
		-36.3275	30.3085				-29.0442	93.3882				-10.7945	54.801					-117.497	-85.2216
		-36.2251	30.1936				-28.9889	93.3953				-10.749	54.8483					-117.729	-85.0921
		-36.1224	30.079				-28.934	93.4017				-10.7033	54.8953					-117.958	-84.9626
		-36.0195	29.9646				-28.8798	93.4073				-10.6574	54.9421					-118.186	-84.8332
		-35.9163	29.8504				-28.826	93.4122				-10.6114	54.9886					-118.412	-84.7037
		-35.8128	29.7365				-28.7728	93.4163				-10.5652	55.035					-118.636	-84.5742
		-35.7091	29.6229				-28.7201	93.4196				-10.5188	55.0811					-118.857	-84.4447
		-35.6051	29.5096				-28.668	93.4221				-10.4723	55.127					-119.077	-84.3152
		-35.5008	29.3965				-28.6165	93.4239				-10.4255	55.1727					-119.294	-84.1858
		-35.3964	29.2837				-28.5655	93.425				-10.3787	55.2182					-119.51	-84.0563
		-35.2916	29.1712				-28.515	93.4253				-10.3316	55.2634					-119.723	-83.9269
		-35.1867	29.059				-28.4652	93.4248				-10.2844	55.3085					-119.935	-83.7976
		-35.0815	28.9471				-28.4159	93.4235				-10.237	55.3533					-120.144	-83.6682
		-34.9761	28.8356				-28.3671	93.4215				-10.1893	55.3979					-120.351	-83.5389
		-34.8704	28.7243				-28.319	93.4188				-10.1416	55.4423					-120.556	-83.4097
		-34.7645	28.6134				-28.2714	93.4153				-10.0936	55.4865					-120.759	-83.2805
		-34.6585	28.5027				-28.2245	93.411				-10.0454	55.5305					-120.96	-83.1514
		-34.5521	28.3925				-28.1781	93.406				-9.99703	55.5743					-121.159	-83.0223
		-34.4456	28.2826				-28.1323	93.4003				-9.94847	55.6178					-121.355	-82.8933
		-34.3389	28.173				-28.0871	93.3937				-9.89971	55.6612					-121.55	-82.7643
		-34.232	28.0637				-28.0425	93.3865				-9.85074	55.7043					-121.742	-82.6355
		-34.1248	27.9549				-27.9985	93.3785				-9.80158	55.7472					-121.932	-82.5067
		-34.0175	27.8464				-27.9551	93.3698				-9.75221	55.79					-122.12	-82.378
		-33.91	27.7382				-27.9124	93.3603				-9.70264	55.8325					-122.306	-82.2494
		-33.8023	27.6305				-27.8702	93.3501				-9.65285	55.8748					-122.49	-82.1209
		-33.6944	27.5231				-27.8287	93.3391				-9.60285	55.9169					-122.672	-81.9925
		-33.5863	27.4161				-27.7878	93.3274				-9.55264	55.9588					-122.851	-81.8642
		-33.4781	27.3095				-27.7476	93.315				-9.50221	56.0005					-123.028	-81.7361
		-33.3697	27.2033				-27.7079	93.3019				-9.45156	56.042					-123.203	-81.608
		-33.2611	27.0975				-27.6689	93.288				-9.40069	56.0833					-123.376	-81.4801
		-33.1523	26.9922				-27.6305	93.2734				-9.3496	56.1244					-123.547	-81.3523
		-33.0434	26.8872				-27.5928	93.2581				-9.29828	56.1653					-123.716	-81.2246
		-32.9344	26.7827				-27.5557	93.2421				-9.24673	56.206					-123.882	-81.0971
		-32.8251	26.6786				-27.5193	93.2253				-9.19496	56.2465					-124.046	-80.9697
		-32.7158	26.5749				-27.4835	93.2078				-9.14295	56.2869					-124.208	-80.8424
		-32.6062	26.4717				-27.4484	93.1896				-9.0907	56.327					-124.367	-80.7153
		-32.4966	26.3689				-27.4139	93.1707				-9.03822	56.3669					-124.525	-80.5884
		-32.3868	26.2666				-27.3801	93.1511				-8.9855	56.4067					-124.68	-80.4617
		-32.2769	26.1647				-27.347	93.1308				-8.93254	56.4462					-124.833	-80.3351
		-32.1668	26.0633				-27.3145	93.1098				-8.87933	56.4856					-124.984	-80.2086
		-32.0566	25.9624				-27.2827	93.0881				-8.82588	56.5248					-125.132	-80.0824
		-31.9463	25.8619				-27.2516	93.0657				-8.77218	56.5638					-125.279	-79.9564
		-31.8359	25.7619				-27.2211	93.0426				-8.71824	56.6027					-125.423	-79.8305
		-31.7254	25.6624				-27.1913	93.0188				-8.66404	56.6413					-125.565	-79.7048
		-31.6148	25.5633				-27.1622	92.9943				-8.60958	56.6798					-125.704	-79.5794
		-31.504	25.4648				-27.1338	92.9691				-8.55487	56.7181					-125.842	-79.4541
		-31.3932	25.3668				-27.1061	92.9433				-8.4999	56.7562					-125.977	-79.329
		-31.2822	25.2692				-27.0791	92.9168				-8.44467	56.7942					-126.11	-79.2042
		-31.1712	25.1722				-27.0527	92.8896				-8.38917	56.8319					-126.24	-79.0796
		-31.0601	25.0757				-27.0271	92.8618				-8.33341	56.8695					-126.369	-78.9552
		-30.9489	24.9797				-27.0021	92.8332				-8.27739	56.907					-126.495	-78.831
		-30.8376	24.8842				-26.9779	92.804				-8.22109	56.9443					-126.618	-78.7071
		-30.7262	24.7892				-26.9544	92.7742				-8.16453	56.9814					-126.74	-78.5834
		-30.6148	24.6948				-26.9315	92.7437				-8.10769	57.0183					-126.859	-78.46
		-30.5032	24.601				-26.9094	92.7125				-8.05057	57.0551					-126.976	-78.3368
		-30.3917	24.5076				-26.888	92.6807				-7.99318	57.0917					-127.091	-78.2139
		-30.28	24.4148				-26.8673	92.6483				-7.93551	57.1282					-127.204	-78.0912
		-30.1683	24.3226				-26.8473	92.6152				-7.87756	57.1646					-127.314	-77.9688
		-30.0566	24.2309				-26.828	92.5815				-7.81932	57.2007					-127.422	-77.8466
		-29.9448	24.1398				-26.8095	92.5471				-7.7608	57.2368					-127.527	-77.7248
		-29.8329	24.0492				-26.7917	92.5121				-7.70199	57.2726					-127.631	-77.6032
		-29.7211	23.9592				-26.7746	92.4765				-7.6429	57.3084					-127.732	-77.4819
		-29.6091	23.8698				-26.7582	92.4403				-7.58351	57.3439					-127.831	-77.3609
		-29.4972	23.781				-26.7426	92.4035				-7.52383	57.3794					-127.928	-77.2402
		-29.3852	23.6927				-26.7277	92.366				-7.46385	57.4147					-128.022	-77.1198
		-29.2732	23.605				-26.7135	92.328				-7.40358	57.4499					-128.114	-76.9997
		-29.1611	23.5179				-26.7001	92.2893				-7.34301	57.4849					-128.204	-76.8799
		-29.0491	23.4315				-26.6874	92.25				-7.28214	57.5198					-128.291	-76.7605
		-28.937	23.3456				-26.6754	92.2102				-7.22096	57.5546					-128.377	-76.6413
		-28.825	23.2603				-26.6642	92.1697				-7.15948	57.5892					-128.46	-76.5225
		-28.7129	23.1756				-26.6537	92.1287				-7.0977	57.6238					-128.54	-76.404
		-28.6008	23.0915				-26.644	92.0871				-7.03561	57.6582					-128.619	-76.2858
		-28.4887	23.0081				-26.635	92.0449				-6.97321	57.6925					-128.695	-76.168
		-28.3767	22.9252				-26.6268	92.0021				-6.9105	57.7266					-128.769	-76.0505
		-28.2646	22.843				-26.6193	91.9588				-6.84747	57.7607					-128.841	-75.9334
		-28.1526	22.7614				-26.6125	91.9149				-6.78413	57.7946					-128.91	-75.8166
		-28.0405	22.6805				-26.6065	91.8705				-6.72048	57.8285					-128.977	-75.7002
		-27.9285	22.6002				-26.6013	91.8255				-6.6565	57.8622					-129.042	-75.5841
		-27.8166	22.5205				-26.5968	91.7799				-6.59221	57.8958					-129.105	-75.4685
		-27.7046	22.4414				-26.5931	91.7339				-6.5276	57.9293					-129.166	-75.3531
		-27.5927	22.363				-26.5902	91.6872				-6.46266	57.9628					-129.224	-75.2382
		-27.4808	22.2853				-26.588	91.6401				-6.3974	57.9961					-129.28	-75.1236
		-27.369	22.2082				-26.5865	91.5924				-6.33181	58.0293					-129.333	-75.0095
		-27.2572	22.1317				-26.5858	91.5442				-6.26589	58.0625					-129.385	-74.8957
		-27.1455	22.056				-26.5859	91.4955				-6.19965	58.0955					-129.434	-74.7823
		-27.0338	21.9808				-26.5868	91.4463				-6.13307	58.1285					-129.481	-74.6694
		-26.9222	21.9064				-26.5884	91.3965				-6.06616	58.1614					-129.526	-74.5568
		-26.8106	21.8326				-26.5908	91.3463				-5.99892	58.1942					-129.569	-74.4446
		-26.6991	21.7595				-26.5939	91.2956				-5.93134	58.2269					-129.609	-74.3329
		-26.5877	21.687				-26.5978	91.2444				-5.86343	58.2596					-129.647	-74.2215
		-26.4763	21.6152				-26.6025	91.1927				-5.79517	58.2922					-129.683	-74.1106
		-26.3651	21.5442				-26.608	91.1405				-5.72658	58.3247					-129.717	-74.0002
		-26.2539	21.4738				-26.6142	91.0878				-5.65765	58.3572					-129.749	-73.8901
		-26.1427	21.404				-26.6212	91.0347				-5.58837	58.3896					-129.778	-73.7805
		-26.0317	21.335				-26.629	90.9811				-5.51876	58.4219					-129.805	-73.6713
		-25.9208	21.2667				-26.6375	90.9271				-5.44879	58.4542					-129.83	-73.5626
		-25.81	21.199				-26.6468	90.8726				-5.37848	58.4864					-129.853	-73.4543
		-25.6992	21.1321				-26.6569	90.8177				-5.30782	58.5186					-129.874	-73.3465
		-25.5886	21.0659				-26.6678	90.7623				-5.23682	58.5508					-129.892	-73.2391
		-25.4781	21.0003				-26.6794	90.7065				-5.16546	58.5829					-129.908	-73.1322
		-25.3677	20.9355				-26.6918	90.6503				-5.09375	58.6149					-129.922	-73.0258
		-25.2574	20.8714				-26.705	90.5936				-5.02169	58.6469					-129.934	-72.9198
		-25.1473	20.808				-26.7189	90.5366				-4.94927	58.6789					-129.944	-72.8143
		-25.0372	20.7452				-26.7337	90.4791				-4.8765	58.7109					-129.952	-72.7093
		-24.9273	20.6833				-26.7492	90.4212				-4.80338	58.7428					-129.958	-72.6048
		-24.8175	20.622				-26.7655	90.363				-4.7299	58.7747					-129.961	-72.5007
		-24.7079	20.5615				-26.7825	90.3043				-4.65606	58.8066					-129.962	-72.3972
		-24.5984	20.5016				-26.8004	90.2452				-4.58186	58.8385					-129.962	-72.2941
		-24.489	20.4425				-26.819	90.1858				-4.50729	58.8704					-129.959	-72.1916
		-24.3798	20.3842				-26.8384	90.126				-4.43237	58.9022					-129.954	-72.0895
		-24.2707	20.3265				-26.8585	90.0659				-4.35709	58.934					-129.947	-71.988
		-24.1618	20.2696				-26.8795	90.0053				-4.28144	58.9659					-129.938	-71.8869
		-24.053	20.2134				-26.9012	89.9445				-4.20543	58.9977					-129.926	-71.7864
		-23.9444	20.158				-26.9237	89.8832				-4.12906	59.0296					-129.913	-71.6864
		-23.836	20.1033				-26.9469	89.8217				-4.05231	59.0614					-129.898	-71.5869
		-23.7278	20.0493				-26.971	89.7597				-3.9752	59.0933					-129.88	-71.4879
		-23.6197	19.9961				-26.9958	89.6975				-3.89773	59.1252					-129.861	-71.3895
		-23.5117	19.9436				-27.0214	89.635				-3.81988	59.1571					-129.839	-71.2916
		-23.404	19.8918				-27.0477	89.5721				-3.74167	59.189					-129.816	-71.1942
		-23.2965	19.8408				-27.0749	89.5089				-3.66308	59.2209					-129.79	-71.0974
		-23.1891	19.7906				-27.1028	89.4454				-3.58413	59.2529					-129.763	-71.0011
		-23.0819	19.7411				-27.1314	89.3817				-3.5048	59.2849					-129.733	-70.9054
		-22.975	19.6923				-27.1609	89.3176				-3.4251	59.3169					-129.702	-70.8102
		-22.8682	19.6443				-27.1911	89.2532				-3.34503	59.349					-129.668	-70.7156
		-22.7616	19.597				-27.2221	89.1886				-3.26459	59.3811					-129.633	-70.6215
		-22.6552	19.5505				-27.2538	89.1237				-3.18377	59.4133					-129.595	-70.528
		-22.5491	19.5048				-27.2863	89.0585				-3.10258	59.4455					-129.556	-70.435
		-22.4431	19.4598				-27.3196	88.9931				-3.02101	59.4777					-129.515	-70.3427
		-22.3374	19.4155				-27.3536	88.9275				-2.93906	59.5101					-129.471	-70.2508
		-22.2319	19.3721				-27.3884	88.8616				-2.85674	59.5424					-129.426	-70.1596
		-22.1266	19.3294				-27.424	88.7954				-2.77405	59.5749					-129.379	-70.069
		-22.0216	19.2874				-27.4603	88.729				-2.69097	59.6074					-129.33	-69.9789
		-21.9167	19.2462				-27.4974	88.6624				-2.60752	59.64					-129.279	-69.8894
		-21.8121	19.2058				-27.5353	88.5956				-2.5237	59.6726					-129.226	-69.8005
		-21.7078	19.1661				-27.5739	88.5286				-2.43949	59.7054					-129.172	-69.7121
		-21.6037	19.1272				-27.6133	88.4614				-2.3549	59.7382					-129.115	-69.6244
		-21.4998	19.089				-27.6534	88.394				-2.26994	59.7711					-129.057	-69.5373
		-21.3962	19.0516				-27.6942	88.3263				-2.1846	59.8041					-128.997	-69.4507
		-21.2928	19.015				-27.7359	88.2585				-2.09887	59.8372					-128.935	-69.3648
		-21.1897	18.9792				-27.7782	88.1906				-2.01277	59.8704					-128.871	-69.2795
		-21.0868	18.9441				-27.8213	88.1225				-1.92629	59.9037					-128.805	-69.1947
		-20.9842	18.9098				-27.8652	88.0542				-1.83943	59.9371					-128.738	-69.1106
		-20.8819	18.8762				-27.9098	87.9857				-1.75219	59.9706					-128.668	-69.0271
		-20.7798	18.8434				-27.9552	87.9171				-1.66456	60.0042					-128.597	-68.9442
		-20.678	18.8114				-28.0013	87.8484				-1.57656	60.038					-128.525	-68.862
		-20.5765	18.7802				-28.0481	87.7795				-1.48818	60.0718					-128.45	-68.7803
		-20.4752	18.7497				-28.0957	87.7105				-1.39942	60.1058					-128.374	-68.6993
		-20.3743	18.72				-28.144	87.6414				-1.31028	60.1399					-128.296	-68.6189
		-20.2736	18.691				-28.193	87.5721				-1.22075	60.1742					-128.216	-68.5391
		-20.1732	18.6628				-28.2428	87.5028				-1.13085	60.2086					-128.135	-68.4599
		-20.0731	18.6354				-28.2933	87.4334				-1.04057	60.2431					-128.052	-68.3814
		-19.9733	18.6088				-28.3445	87.3638				-0.94991	60.2777					-127.967	-68.3035
		-19.8738	18.5829				-28.3965	87.2942				-0.85886	60.3126					-127.881	-68.2263
		-19.7746	18.5578				-28.4491	87.2245				-0.76744	60.3475					-127.793	-68.1496
		-19.6756	18.5335				-28.5025	87.1548				-0.67564	60.3826					-127.703	-68.0737
		-19.577	18.5099				-28.5567	87.085				-0.58346	60.4179					-127.612	-67.9984
		-19.4788	18.4871				-28.6115	87.0151				-0.4909	60.4534					-127.519	-67.9237
		-19.3808	18.465				-28.667	86.9452				-0.39797	60.489					-127.424	-67.8496
		-19.2831	18.4438				-28.7233	86.8752				-0.30465	60.5247					-127.328	-67.7762
		-19.1858	18.4232				-28.7802	86.8052				-0.21096	60.5607					-127.231	-67.7035
		-19.0888	18.4035				-28.8379	86.7352				-0.11689	60.5968					-127.131	-67.6314
		-18.992	18.3845				-28.8963	86.6651				-0.02244	60.6331					-127.031	-67.56
		-18.8957	18.3663				-28.9553	86.5951				0.07238	60.6696					-126.928	-67.4892
		-18.7996	18.3488				-29.0151	86.525				0.16758	60.7063					-126.825	-67.4191
		-18.7039	18.3321				-29.0756	86.4549				0.26315	60.7432					-126.719	-67.3496
		-18.6086	18.3162				-29.1367	86.3849				0.3591	60.7803					-126.613	-67.2808
		-18.5135	18.301				-29.1986	86.3148				0.45543	60.8176					-126.505	-67.2126
		-18.4189	18.2866				-29.2611	86.2448				0.55212	60.8551					-126.395	-67.1452
		-18.3245	18.273				-29.3243	86.1748				0.64919	60.8928					-126.284	-67.0784
		-18.2305	18.26				-29.3882	86.1049				0.74663	60.9307					-126.171	-67.0122
		-18.1369	18.2479				-29.4528	86.0349				0.84445	60.9688					-126.057	-66.9467
		-18.0436	18.2365				-29.518	85.9651				0.94263	61.0072					-125.942	-66.8819
		-17.9507	18.2259				-29.5839	85.8953				1.04119	61.0457					-125.825	-66.8178
		-17.8581	18.216				-29.6505	85.8255				1.14011	61.0845					-125.707	-66.7543
		-17.7659	18.2068				-29.7177	85.7559				1.2394	61.1236					-125.588	-66.6915
		-17.674	18.1985				-29.7856	85.6863				1.33906	61.1628					-125.467	-66.6294
		-17.5826	18.1908				-29.8542	85.6168				1.43909	61.2023					-125.345	-66.568
		-17.4915	18.1839				-29.9234	85.5474				1.53948	61.2421					-125.222	-66.5072
		-17.4007	18.1778				-29.9933	85.4781				1.64023	61.2821					-125.097	-66.4471
		-17.3104	18.1724				-30.0638	85.4089				1.74135	61.3224					-124.972	-66.3877
		-17.2204	18.1677				-30.1349	85.3398				1.84284	61.3629					-124.844	-66.329
		-17.1308	18.1638				-30.2067	85.2708				1.94468	61.4036					-124.716	-66.2709
		-17.0416	18.1606				-30.2792	85.202				2.04689	61.4447					-124.586	-66.2135
		-16.9527	18.1582				-30.3522	85.1333				2.14945	61.486					-124.456	-66.1568
		-16.8643	18.1565				-30.4259	85.0647				2.25237	61.5275					-124.324	-66.1008
		-16.7762	18.1555				-30.5003	84.9963				2.35565	61.5694					-124.191	-66.0455
		-16.6886	18.1552				-30.5752	84.928				2.45929	61.6115					-124.056	-65.9908
		-16.6013	18.1557				-30.6508	84.8599				2.56328	61.6539					-123.921	-65.9368
		-16.5145	18.1569				-30.7269	84.792				2.66762	61.6966					-123.784	-65.8835
		-16.428	18.1589				-30.8037	84.7243				2.77232	61.7396					-123.647	-65.831
		-16.3419	18.1615				-30.8811	84.6567				2.87736	61.7828					-123.508	-65.779
		-16.2563	18.1649				-30.9591	84.5893				2.98276	61.8264					-123.368	-65.7278
		-16.171	18.169				-31.0377	84.5222				3.0885	61.8703					-123.227	-65.6772
		-16.0862	18.1738				-31.1169	84.4552				3.1946	61.9144					-123.085	-65.6274
		-16.0017	18.1793				-31.1967	84.3884				3.30103	61.9589					-122.942	-65.5782
		-15.9177	18.1856				-31.277	84.3219				3.40781	62.0037					-122.798	-65.5297
		-15.8341	18.1925				-31.3579	84.2556				3.51493	62.0488					-122.653	-65.4819
		-15.7509	18.2002				-31.4395	84.1895				3.62239	62.0942					-122.507	-65.4348
		-15.6682	18.2085				-31.5216	84.1237				3.73019	62.14					-122.361	-65.3883
		-15.5858	18.2176				-31.6042	84.0581				3.83833	62.186					-122.213	-65.3426
		-15.5039	18.2274				-31.6875	83.9927				3.94681	62.2324					-122.064	-65.2975
		-15.4224	18.2378				-31.7712	83.9276				4.05562	62.2792					-121.914	-65.2531
		-15.3414	18.249				-31.8556	83.8628				4.16476	62.3262					-121.764	-65.2094
		-15.2607	18.2608				-31.9405	83.7983				4.27423	62.3736					-121.613	-65.1663
		-15.1806	18.2733				-32.0259	83.734				4.38403	62.4214					-121.46	-65.124
		-15.1008	18.2865				-32.1119	83.6701				4.49415	62.4695					-121.307	-65.0823
		-15.0215	18.3005				-32.1984	83.6064				4.60461	62.5179					-121.153	-65.0414
		-14.9426	18.315				-32.2855	83.543				4.71538	62.5667					-120.999	-65.0011
		-14.8641	18.3303				-32.3731	83.4799				4.82648	62.6159					-120.843	-64.9614
		-14.7861	18.3462				-32.4612	83.4171				4.93789	62.6654					-120.687	-64.9225
		-14.7086	18.3628				-32.5498	83.3547				5.04963	62.7152					-120.53	-64.8842
		-14.6314	18.3801				-32.6389	83.2926				5.16168	62.7655					-120.372	-64.8466
		-14.5548	18.398				-32.7286	83.2308				5.27404	62.8161					-120.214	-64.8097
		-14.4786	18.4166				-32.8187	83.1693				5.38672	62.8671					-120.055	-64.7735
		-14.4028	18.4359				-32.9094	83.1082				5.4997	62.9185					-119.895	-64.7379
		-14.3275	18.4558				-33.0005	83.0474				5.61299	62.9702					-119.735	-64.7031
		-14.2526	18.4763				-33.0921	82.987				5.72659	63.0223					-119.574	-64.6689
		-14.1782	18.4976				-33.1843	82.927				5.84049	63.0748					-119.412	-64.6353
		-14.1043	18.5194				-33.2769	82.8674				5.95469	63.1278					-119.25	-64.6025
		-14.0308	18.5419				-33.37	82.8081				6.06919	63.1811					-119.087	-64.5703
		-13.9577	18.565				-33.4635	82.7492				6.18399	63.2347					-118.924	-64.5387
		-13.8852	18.5888				-33.5575	82.6907				6.29908	63.2888					-118.76	-64.5079
		-13.8131	18.6132				-33.652	82.6325				6.41446	63.3433					-118.596	-64.4776
		-13.7414	18.6382				-33.7469	82.5748				6.53013	63.3982					-118.431	-64.4481
		-13.6702	18.6639				-33.8423	82.5175				6.64609	63.4535					-118.265	-64.4192
		-13.5995	18.6901				-33.9381	82.4606				6.76233	63.5093					-118.099	-64.391
		-13.5293	18.717				-34.0343	82.4041				6.87886	63.5654					-117.933	-64.3634
		-13.4595	18.7445				-34.131	82.3481				6.99567	63.6219					-117.766	-64.3365
		-13.3902	18.7726				-34.2281	82.2925				7.11275	63.6789					-117.599	-64.3103
		-13.3214	18.8013				-34.3257	82.2373				7.23011	63.7363					-117.431	-64.2847
		-13.253	18.8307				-34.4236	82.1825				7.34774	63.7941					-117.263	-64.2597
		-13.1852	18.8606				-34.522	82.1282				7.46564	63.8524					-117.095	-64.2355
		-13.1177	18.8911				-34.6208	82.0744				7.58381	63.9111					-116.926	-64.2118
		-13.0508	18.9222				-34.7199	82.0211				7.70224	63.9702					-116.757	-64.1888
		-12.9844	18.9538				-34.8195	81.9681				7.82093	64.0297					-116.588	-64.1664
		-12.9184	18.9861				-34.9195	81.9157				7.93989	64.0897					-116.419	-64.1447
		-12.8529	19.019				-35.0198	81.8638				8.0591	64.1501					-116.249	-64.1236
		-12.7879	19.0524				-35.1205	81.8123				8.17856	64.211					-116.079	-64.1032
		-12.7234	19.0863				-35.2216	81.7613				8.29827	64.2723					-115.908	-64.0834
		-12.6593	19.1209				-35.3231	81.7108				8.41824	64.3341					-115.738	-64.0642
		-12.5958	19.156				-35.4249	81.6609				8.53845	64.3963					-115.567	-64.0456
		-12.5327	19.1916				-35.5271	81.6114				8.6589	64.459					-115.396	-64.0277
		-12.4701	19.2279				-35.6296	81.5624				8.77959	64.5222					-115.225	-64.0104
		-12.408	19.2646				-35.7325	81.514				8.90052	64.5858					-115.054	-63.9937
		-12.3463	19.3019				-35.8357	81.4661				9.02168	64.6498					-114.883	-63.9777
		-12.2852	19.3397				-35.9392	81.4187				9.14307	64.7144					-114.712	-63.9622
		-12.2246	19.3781				-36.0431	81.3718				9.26469	64.7794					-114.54	-63.9474
		-12.1644	19.417				-36.1473	81.3255				9.38654	64.8448					-114.369	-63.9332
		-12.1047	19.4564				-36.2518	81.2797				9.5086	64.9108					-114.197	-63.9196
		-12.0455	19.4964				-36.3566	81.2345				9.63089	64.9772					-114.026	-63.9066
		-11.9869	19.5369				-36.4617	81.1898				9.75339	65.0441					-113.854	-63.8942
		-11.9286	19.5778				-36.5671	81.1457				9.87611	65.1114					-113.683	-63.8824
		-11.8709	19.6193				-36.6728	81.1021				9.99903	65.1793					-113.511	-63.8711
		-11.8137	19.6613				-36.7788	81.0592				10.1222	65.2476					-113.34	-63.8605
		-11.757	19.7038				-36.8851	81.0168				10.2455	65.3164					-113.168	-63.8505
		-11.7007	19.7467				-36.9916	80.9749				10.369	65.3857					-112.997	-63.8411
		-11.645	19.7902				-37.0984	80.9337				10.4928	65.4555					-112.826	-63.8322
		-11.5898	19.8341				-37.2055	80.8931				10.6167	65.5258					-112.655	-63.8239
		-11.535	19.8785				-37.3128	80.853				10.7408	65.5966					-112.484	-63.8162
		-11.4807	19.9234				-37.4204	80.8135				10.8651	65.6679					-112.313	-63.8091
		-11.427	19.9688				-37.5282	80.7747				10.9896	65.7396					-112.143	-63.8025
		-11.3737	20.0146				-37.6363	80.7364				11.1143	65.8119					-111.972	-63.7965
		-11.3209	20.0609				-37.7446	80.6988				11.2391	65.8846					-111.802	-63.7911
		-11.2686	20.1076				-37.8531	80.6618				11.3641	65.9579					-111.633	-63.7862
		-11.2168	20.1548				-37.9618	80.6254				11.4893	66.0317					-111.463	-63.7819
		-11.1655	20.2024				-38.0707	80.5896				11.6146	66.1059					-111.294	-63.7781
		-11.1147	20.2505				-38.1799	80.5545				11.7402	66.1807					-111.125	-63.7749
		-11.0644	20.2989				-38.2892	80.5199				11.8659	66.256					-110.956	-63.7722
		-11.0145	20.3479				-38.3988	80.4861				11.9917	66.3318					-110.788	-63.7701
		-10.9652	20.3972				-38.5085	80.4528				12.1177	66.4081					-110.62	-63.7685
		-10.9164	20.4469				-38.6184	80.4203				12.2438	66.4849					-110.452	-63.7674
		-10.868	20.4971				-38.7285	80.3883				12.3701	66.5623					-110.285	-63.7668
		-10.8202	20.5477				-38.8387	80.3571				12.4965	66.6401					-110.118	-63.7668
		-10.7728	20.5986				-38.9491	80.3264				12.6231	66.7185					-109.951	-63.7673
		-10.7259	20.65				-39.0597	80.2965				12.7498	66.7973					-109.785	-63.7683
		-10.6795	20.7018				-39.1704	80.2672				12.8766	66.8767					-109.62	-63.7699
		-10.6336	20.7539				-39.2812	80.2386				13.0035	66.9567					-109.455	-63.7719
		-10.5883	20.8064				-39.3922	80.2107				13.1306	67.0371					-109.29	-63.7744
		-10.5433	20.8593				-39.5033	80.1834				13.2578	67.1181					-109.126	-63.7775
		-10.4989	20.9126				-39.6146	80.1568				13.3851	67.1995					-108.963	-63.781
		-10.455	20.9662				-39.7259	80.1309				13.5125	67.2815					-108.8	-63.785
		-10.4115	21.0202				-39.8374	80.1057				13.6401	67.3641					-108.637	-63.7895
		-10.3686	21.0745				-39.9489	80.0812				13.7677	67.4471					-108.476	-63.7945
		-10.3261	21.1292				-40.0606	80.0574				13.8955	67.5307					-108.314	-63.8
		-10.2841	21.1843				-40.1724	80.0343				14.0233	67.6148					-108.154	-63.8059
		-10.2426	21.2396				-40.2842	80.0119				14.1512	67.6994					-107.994	-63.8123
		-10.2016	21.2953				-40.3961	79.9902				14.2792	67.7846					-107.835	-63.8192
		-10.1611	21.3513				-40.5081	79.9692				14.4074	67.8703					-107.676	-63.8265
		-10.121	21.4077				-40.6201	79.9489				14.5356	67.9565					-107.518	-63.8342
		-10.0815	21.4643				-40.7323	79.9293				14.6638	68.0433					-107.361	-63.8425
		-10.0424	21.5213				-40.8444	79.9105				14.7922	68.1305					-107.204	-63.8511
		-10.0038	21.5785				-40.9566	79.8923				14.9206	68.2184					-107.049	-63.8602
		-9.96565	21.6361				-41.0689	79.8749				15.049	68.3067					-106.894	-63.8698
		-9.928	21.6939				-41.1811	79.8583				15.1776	68.3956					-106.739	-63.8797
		-9.89083	21.7521				-41.2934	79.8423				15.3062	68.485					-106.586	-63.8901
		-9.85414	21.8105				-41.4057	79.8271				15.4348	68.5749					-106.433	-63.9009
		-9.81791	21.8691				-41.5181	79.8126				15.5635	68.6654					-106.282	-63.9121
		-9.78217	21.9281				-41.6304	79.7989				15.6923	68.7564					-106.131	-63.9238
		-9.74689	21.9873				-41.7427	79.7859				15.8211	68.8479					-105.981	-63.9358
		-9.71209	22.0468				-41.8551	79.7736				15.9499	68.9399					-105.831	-63.9482
		-9.67775	22.1065				-41.9674	79.7621				16.0787	69.0325					-105.683	-63.961
		-9.64389	22.1664				-42.0797	79.7514				16.2076	69.1256					-105.536	-63.9742
		-9.61049	22.2266				-42.1919	79.7414				16.3366	69.2193					-105.389	-63.9878
		-9.57755	22.2871				-42.3042	79.7321				16.4655	69.3135					-105.244	-64.0018
		-9.54508	22.3477				-42.4164	79.7236				16.5944	69.4082					-105.099	-64.0161
		-9.51308	22.4086				-42.5285	79.7159				16.7234	69.5035					-104.956	-64.0308
		-9.48153	22.4697				-42.6406	79.7089				16.8524	69.5992					-104.813	-64.0459
		-9.45044	22.531				-42.7526	79.7027				16.9814	69.6955					-104.671	-64.0613
		-9.41981	22.5925				-42.8646	79.6972				17.1104	69.7923					-104.531	-64.0771
		-9.38964	22.6542				-42.9764	79.6925				17.2393	69.8897					-104.391	-64.0932
		-9.35992	22.7161				-43.0883	79.6886				17.3683	69.9876					-104.253	-64.1096
		-9.33066	22.7782				-43.2	79.6854				17.4973	70.086					-104.115	-64.1264
		-9.30184	22.8404				-43.3116	79.683				17.6262	70.185					-103.979	-64.1435
		-9.27348	22.9028				-43.4231	79.6814				17.7551	70.2844					-103.844	-64.1609
		-9.24556	22.9654				-43.5346	79.6806				17.884	70.3844					-103.71	-64.1787
		-9.21809	23.0282				-43.6459	79.6805				18.0129	70.4849					-103.577	-64.1967
		-9.19106	23.0911				-43.757	79.6812				18.1417	70.586					-103.445	-64.2151
		-9.16447	23.1542				-43.8681	79.6827				18.2705	70.6875					-103.314	-64.2337
		-9.13832	23.2173				-43.979	79.685				18.3992	70.7896					-103.185	-64.2527
		-9.11261	23.2807				-44.0898	79.6881				18.528	70.8922					-103.056	-64.2719
		-9.08734	23.3442				-44.2005	79.6919				18.6566	70.9953					-102.929	-64.2914
		-9.0625	23.4078				-44.3109	79.6965				18.7852	71.099					-102.803	-64.3112
		-9.03809	23.4715				-44.4213	79.7019				18.9138	71.2031					-102.678	-64.3313
		-9.01411	23.5353				-44.5314	79.7081				19.0422	71.3078					-102.555	-64.3516
		-8.99056	23.5992				-44.6414	79.7151				19.1706	71.4129					-102.433	-64.3722
		-8.96743	23.6633				-44.7512	79.7228				19.299	71.5186					-102.312	-64.393
		-8.94473	23.7274				-44.8609	79.7314				19.4272	71.6248					-102.192	-64.4141
		-8.92245	23.7916				-44.9703	79.7407				19.5554	71.7315					-102.074	-64.4354
		-8.90058	23.8559				-45.0796	79.7508				19.6835	71.8387					-101.957	-64.4569
		-8.87913	23.9203				-45.1886	79.7618				19.8115	71.9465					-101.841	-64.4787
		-8.85809	23.9847				-45.2974	79.7735				19.9394	72.0547					-101.727	-64.5007
		-8.83747	24.0492				-45.406	79.786				20.0672	72.1634					-101.614	-64.5229
		-8.81725	24.1138				-45.5144	79.7993				20.1949	72.2726					-101.502	-64.5453
		-8.79744	24.1784				-45.6226	79.8134				20.3225	72.3824					-101.392	-64.5679
		-8.77803	24.2431				-45.7305	79.8282				20.45	72.4926					-101.283	-64.5907
		-8.75902	24.3078				-45.8382	79.8439				20.5774	72.6033					-101.176	-64.6137
		-8.74041	24.3725				-45.9456	79.8604				20.7047	72.7145					-101.07	-64.6369
		-8.7222	24.4373				-46.0528	79.8776				20.8318	72.8262					-100.965	-64.6603
		-8.70437	24.5021				-46.1597	79.8957				20.9588	72.9383					-100.862	-64.6838
		-8.68694	24.5669				-46.2663	79.9145				21.0857	73.051					-100.761	-64.7075
		-8.6699	24.6317				-46.3727	79.9342				21.2124	73.1642					-100.66	-64.7314
		-8.65324	24.6965				-46.4787	79.9546				21.339	73.2778					-100.562	-64.7554
		-8.63696	24.7613				-46.5845	79.9758				21.4654	73.3919					-100.464	-64.7795
		-8.62106	24.8261				-46.69	79.9978				21.5917	73.5065					-100.369	-64.8038
		-8.60554	24.8909				-46.7952	80.0206				21.7178	73.6215					-100.275	-64.8282
		-8.59039	24.9557				-46.9001	80.0442				21.8438	73.737					-100.182	-64.8528
		-8.57561	25.0205				-47.0047	80.0686				21.9696	73.853					-100.091	-64.8774
		-8.56119	25.0852				-47.109	80.0938				22.0952	73.9695					-100.001	-64.9022
		-8.54714	25.1498				-47.2129	80.1198				22.2207	74.0864					-99.9132	-64.9271
		-8.53345	25.2145				-47.3165	80.1466				22.3459	74.2037					-99.8267	-64.9521
		-8.52012	25.2791				-47.4198	80.1741				22.4711	74.3216					-99.7418	-64.9772
		-8.50715	25.3436				-47.5227	80.2024				22.596	74.4399					-99.6586	-65.0023
		-8.49452	25.408				-47.6253	80.2316				22.7207	74.5586					-99.5769	-65.0276
		-8.48225	25.4724				-47.7275	80.2615				22.8452	74.6778					-99.4968	-65.0529
		-8.47032	25.5367				-47.8294	80.2922				22.9695	74.7974					-99.4184	-65.0783
		-8.45873	25.601				-47.9309	80.3237				23.0937	74.9174					-99.3416	-65.1038
		-8.44748	25.6651				-48.032	80.356				23.2176	75.0379					-99.2664	-65.1293
		-8.43656	25.7292				-48.1328	80.389				23.3413	75.1589					-99.1929	-65.1548
		-8.42598	25.7931				-48.2331	80.4228				23.4647	75.2802					-99.1211	-65.1804
		-8.41572	25.857				-48.3331	80.4575				23.588	75.402					-99.0509	-65.206
		-8.40579	25.9207				-48.4326	80.4929				23.711	75.5242					-98.9824	-65.2317
		-8.39618	25.9843				-48.5318	80.529				23.8338	75.6469					-98.9156	-65.2574
		-8.38689	26.0478				-48.6305	80.566				23.9564	75.7699					-98.8506	-65.2831
		-8.37792	26.1112				-48.7289	80.6037				24.0787	75.8933					-98.7872	-65.3088
		-8.36925	26.1744				-48.8268	80.6422				24.2008	76.0172					-98.7255	-65.3345
		-8.36089	26.2375				-48.9243	80.6814				24.3226	76.1415					-98.6656	-65.3602
		-8.35284	26.3005				-49.0213	80.7215				24.4442	76.2662					-98.6074	-65.3859
		-8.34509	26.3633				-49.118	80.7623				24.5655	76.3912					-98.5509	-65.4116
		-8.33763	26.4259				-49.2141	80.8038				24.6866	76.5167					-98.4962	-65.4372
		-8.33046	26.4884				-49.3098	80.8462				24.8074	76.6425					-98.4433	-65.4628
		-8.32359	26.5507				-49.4051	80.8893				24.9279	76.7688					-98.3921	-65.4884
		-8.317	26.6128				-49.4999	80.9331				25.0482	76.8954					-98.3427	-65.5139
		-8.31069	26.6748				-49.5943	80.9777				25.1681	77.0224					-98.2951	-65.5394
		-8.30466	26.7366				-49.6881	81.0231				25.2878	77.1497					-98.2493	-65.5649
		-8.2989	26.7981				-49.7815	81.0692				25.4072	77.2775					-98.2052	-65.5902
		-8.29341	26.8595				-49.8744	81.1161				25.5263	77.4056					-98.163	-65.6155
		-8.28819	26.9207				-49.9668	81.1637				25.6451	77.534					-98.1226	-65.6407
		-8.28323	26.9816				-50.0588	81.2121				25.7636	77.6628					-98.084	-65.6659
		-8.27853	27.0424				-50.1502	81.2612				25.8819	77.792					-98.0472	-65.6909
		-8.27409	27.1029				-50.2411	81.311				25.9997	77.9215					-98.0122	-65.7159
		-8.26989	27.1632				-50.3315	81.3616				26.1173	78.0513					-97.9791	-65.7407
		-8.26594	27.2233				-50.4214	81.413				26.2346	78.1815					-97.9478	-65.7655
		-8.26223	27.2831				-50.5107	81.465				26.3515	78.312					-97.9184	-65.7901
		-8.25876	27.3427				-50.5996	81.5178				26.4682	78.4428					-97.8908	-65.8146
		-8.25552	27.4021				-50.6878	81.5713				26.5845	78.574					-97.8651	-65.839
		-8.25251	27.4611				-50.7756	81.6256				26.7004	78.7054					-97.8413	-65.8632
		-8.24973	27.52				-50.8628	81.6806				26.816	78.8372					-97.8193	-65.8873
		-8.24717	27.5785				-50.9495	81.7363				26.9313	78.9693					-97.7992	-65.9112
		-8.24482	27.6368				-51.0356	81.7927				27.0462	79.1017					-97.781	-65.935
		-8.24269	27.6948				-51.1212	81.8498				27.1608	79.2344					-97.7646	-65.9587
		-8.24077	27.7526				-51.2062	81.9076				27.275	79.3674					-97.7501	-65.9821
		-8.23905	27.81				-51.2906	81.9661				27.3889	79.5006					-97.7376	-66.0054
		-8.23753	27.8672				-51.3745	82.0254				27.5024	79.6342					-97.7269	-66.0285
		-8.2362	27.924				-51.4577	82.0853				27.6155	79.768					-97.7181	-66.0514
		-8.23507	27.9806				-51.5404	82.146				27.7283	79.902					-97.7113	-66.0742
		-8.23412	28.0368				-51.6225	82.2073				27.8407	80.0364					-97.7063	-66.0967
		-8.23335	28.0928				-51.704	82.2693				27.9527	80.171					-97.7033	-66.119
		-8.23277	28.1484				-51.785	82.332				28.0643	80.3058					-97.7021	-66.1411
		-8.23235	28.2037				-51.8653	82.3954				28.1755	80.4409					-97.7029	-66.163
		-8.23211	28.2586				-51.9449	82.4595				28.2864	80.5763					-97.7056	-66.1847
		-8.23202	28.3133				-52.024	82.5243				28.3968	80.7118					-97.7102	-66.2061
		-8.2321	28.3676				-52.1025	82.5897				28.5069	80.8476					-97.7168	-66.2273
		-8.23233	28.4215				-52.1803	82.6558				28.6165	80.9837					-97.7253	-66.2482
		-8.23271	28.4751				-52.2576	82.7225				28.7258	81.1199					-97.7357	-66.2689
		-8.23324	28.5283				-52.3342	82.79				28.8346	81.2563					-97.748	-66.2894
		-8.23391	28.5812				-52.4101	82.858				28.943	81.393					-97.7623	-66.3095
		-8.23471	28.6338				-52.4854	82.9267				29.051	81.5299					-97.7785	-66.3294
		-8.23565	28.6859				-52.5601	82.9961				29.1586	81.6669					-97.7966	-66.3491
		-8.23671	28.7377				-52.6341	83.0661				29.2658	81.8041					-97.8167	-66.3684
		-8.2379	28.7891				-52.7075	83.1368				29.3725	81.9416					-97.8388	-66.3875
		-8.2392	28.8401				-52.7802	83.2081				29.4788	82.0791					-97.8627	-66.4063
		-8.24061	28.8907				-52.8522	83.28				29.5846	82.2169					-97.8886	-66.4248
		-8.24214	28.941				-52.9236	83.3526				29.69	82.3548					-97.9165	-66.4429
		-8.24376	28.9908				-52.9943	83.4258				29.795	82.4929					-97.9463	-66.4608
		-8.24549	29.0402				-53.0643	83.4995				29.8995	82.6311					-97.978	-66.4784
		-8.2473	29.0892				-53.1337	83.574				30.0036	82.7694					-98.0117	-66.4956
		-8.24921	29.1379				-53.2024	83.649				30.1072	82.9079					-98.0473	-66.5125
		-8.2512	29.1861				-53.2704	83.7246				30.2103	83.0465					-98.0848	-66.529
		-8.25326	29.2338				-53.3376	83.8008				30.313	83.1853					-98.1243	-66.5452
		-8.2554	29.2812				-53.4042	83.8777				30.4152	83.3241					-98.1658	-66.5611
		-8.25761	29.3281				-53.4701	83.9551				30.517	83.4631					-98.2091	-66.5766
		-8.25989	29.3746				-53.5353	84.0331				30.6182	83.6022					-98.2545	-66.5918
		-8.26222	29.4206				-53.5998	84.1117				30.719	83.7413					-98.3017	-66.6066
		-8.26461	29.4662				-53.6636	84.1908				30.8194	83.8806					-98.3509	-66.621
		-8.26704	29.5114				-53.7267	84.2706				30.9192	84.0199					-98.402	-66.6351
		-8.26952	29.5561				-53.789	84.3508				31.0185	84.1593					-98.4551	-66.6488
		-8.27204	29.6003				-53.8506	84.4317				31.1174	84.2987					-98.5101	-66.662
		-8.27459	29.6441				-53.9115	84.5131				31.2157	84.4382					-98.567	-66.6749
		-8.27717	29.6874				-53.9717	84.5951				31.3136	84.5778					-98.6259	-66.6874
		-8.27977	29.7303				-54.0311	84.6776				31.411	84.7174					-98.6866	-66.6996
		-8.28239	29.7726				-54.0898	84.7607				31.5078	84.8571					-98.7493	-66.7113
		-8.28502	29.8145				-54.1478	84.8443				31.6042	84.9968					-98.8139	-66.7225
		-8.28767	29.8559				-54.205	84.9284				31.7	85.1364					-98.8805	-66.7334
		-8.29031	29.8969				-54.2615	85.0131				31.7954	85.2762					-98.9489	-66.7438
		-8.29295	29.9373				-54.3172	85.0982				31.8902	85.4159					-99.0193	-66.7538
		-8.29559	29.9773				-54.3722	85.1839				31.9845	85.5556					-99.0915	-66.7634
		-8.29821	30.0167				-54.4264	85.2701				32.0782	85.6953					-99.1657	-66.7725
		-8.30082	30.0556				-54.4798	85.3568				32.1715	85.835					-99.2417	-66.7812
		-8.3034	30.0941				-54.5325	85.444				32.2642	85.9747					-99.3197	-66.7895
		-8.30595	30.132				-54.5844	85.5317				32.3564	86.1143					-99.3995	-66.7973
		-8.30847	30.1694				-54.6356	85.6199				32.448	86.2539					-99.4813	-66.8046
		-8.31096	30.2064				-54.686	85.7086				32.5391	86.3935					-99.5649	-66.8115
		-8.31339	30.2427				-54.7356	85.7977				32.6297	86.533					-99.6504	-66.8179
		-8.31578	30.2786				-54.7844	85.8873				32.7197	86.6724					-99.7377	-66.8238
		-8.31812	30.3139				-54.8325	85.9774				32.8092	86.8118					-99.8269	-66.8292
		-8.32039	30.3487				-54.8798	86.068				32.8981	86.9511					-99.918	-66.8342
		-8.3226	30.383				-54.9263	86.159				32.9865	87.0903					-100.011	-66.8386
		-8.32474	30.4167				-54.972	86.2504				33.0743	87.2294					-100.106	-66.8426
		-8.32681	30.4499				-55.0169	86.3423				33.1616	87.3684					-100.202	-66.8461
		-8.32879	30.4825				-55.061	86.4346				33.2483	87.5074					-100.301	-66.8491
		-8.33069	30.5146				-55.1043	86.5274				33.3344	87.6461					-100.401	-66.8515
		-8.33249	30.5462				-55.1468	86.6205				33.42	87.7848					-100.503	-66.8535
		-8.3342	30.5772				-55.1885	86.7141				33.505	87.9233					-100.607	-66.8549
		-8.33581	30.6076				-55.2295	86.8081				33.5894	88.0617					-100.713	-66.8559
		-8.33731	30.6375				-55.2696	86.9026				33.6733	88.1999					-100.821	-66.8563
		-8.33869	30.6668				-55.3089	86.9974				33.7565	88.338					-100.93	-66.8561
		-8.33996	30.6955				-55.3474	87.0926				33.8392	88.4759					-101.041	-66.8555
		-8.3411	30.7237				-55.385	87.1882				33.9213	88.6137					-101.154	-66.8543
		-8.34212	30.7513				-55.4219	87.2842				34.0029	88.7512					-101.269	-66.8525
		-8.343	30.7783				-55.458	87.3805				34.0838	88.8885					-101.385	-66.8502
		-8.34374	30.8048				-55.4932	87.4773				34.1642	89.0257					-101.504	-66.8474
		-8.34434	30.8306				-55.5276	87.5743				34.2439	89.1627					-101.624	-66.844
		-8.34478	30.8559				-55.5612	87.6718				34.3231	89.2994					-101.745	-66.8401
		-8.34507	30.8806				-55.594	87.7696				34.4017	89.4359					-101.869	-66.8356
		-8.3452	30.9047				-55.6259	87.8677				34.4797	89.5722					-101.994	-66.8305
		-8.34516	30.9282				-55.657	87.9662				34.5571	89.7082					-102.121	-66.8248
		-8.34495	30.9512				-55.6873	88.065				34.6338	89.844					-102.25	-66.8186
		-8.34457	30.9735				-55.7167	88.1642				34.71	89.9795					-102.38	-66.8118
		-8.344	30.9952				-55.7454	88.2636				34.7856	90.1147					-102.512	-66.8045
		-8.34324	31.0163				-55.7732	88.3634				34.8605	90.2497					-102.646	-66.7965
		-8.34229	31.0368				-55.8001	88.4635				34.9349	90.3844					-102.781	-66.788
		-8.34114	31.0568				-55.8262	88.5639				35.0086	90.5187					-102.918	-66.7789
		-8.33978	31.076				-55.8515	88.6645				35.0817	90.6528					-103.057	-66.7691
		-8.33822	31.0947				-55.8759	88.7655				35.1542	90.7866					-103.197	-66.7588
		-8.33644	31.1128				-55.8995	88.8667				35.2261	90.9201					-103.339	-66.7479
		-8.33444	31.1303				-55.9222	88.9682				35.2974	91.0532					-103.483	-66.7364
		-8.33221	31.1471				-55.9441	89.07				35.368	91.186					-103.628	-66.7243
		-8.32976	31.1633				-55.9652	89.172				35.4381	91.3184					-103.775	-66.7115
		-8.32707	31.1789				-55.9854	89.2743				35.5074	91.4505					-103.923	-66.6982
		-8.32413	31.1939				-56.0048	89.3769				35.5762	91.5822					-104.073	-66.6842
		-8.32095	31.2083				-56.0233	89.4797				35.6444	91.7135					-104.225	-66.6697
		-8.31752	31.222				-56.041	89.5827				35.7119	91.8445					-104.378	-66.6545
		-8.31382	31.2351				-56.0578	89.6859				35.7788	91.975					-104.533	-66.6386
		-8.30987	31.2476				-56.0737	89.7894				35.845	92.1052					-104.689	-66.6222
		-8.30564	31.2594				-56.0888	89.893				35.9106	92.2349					-104.847	-66.6051
		-8.30115	31.2706				-56.1031	89.9969				35.9756	92.3643					-105.006	-66.5874
		-8.29637	31.2812				-56.1165	90.101				36.0399	92.4932					-105.167	-66.5691
		-8.29131	31.2911				-56.1291	90.2053				36.1036	92.6216					-105.329	-66.5501
		-8.28596	31.3004				-56.1407	90.3097				36.1667	92.7497					-105.493	-66.5305
		-8.28031	31.309				-56.1516	90.4144				36.2291	92.8772					-105.658	-66.5103
		-8.27437	31.3171				-56.1616	90.5192				36.2908	93.0043					-105.825	-66.4894
		-8.26811	31.3244				-56.1707	90.6242				36.352	93.1309					-105.993	-66.4678
		-8.26155	31.3312				-56.179	90.7293				36.4125	93.2571					-106.162	-66.4457
		-8.25467	31.3373				-56.1864	90.8346				36.4723	93.3827					-106.333	-66.4228
		-8.24747	31.3427				-56.193	90.94				36.5315	93.5079					-106.505	-66.3994
		-8.23994	31.3475				-56.1987	91.0456				36.59	93.6325					-106.679	-66.3752
		-8.23208	31.3516				-56.2035	91.1513				36.6479	93.7566					-106.854	-66.3505
		-8.22389	31.3551				-56.2075	91.2571				36.7052	93.8802					-107.031	-66.325
		-8.21535	31.3579				-56.2106	91.3631				36.7617	94.0033					-107.209	-66.2989
		-8.20646	31.3601				-56.2129	91.4691				36.8177	94.1258					-107.388	-66.2722
		-8.19722	31.3617				-56.2143	91.5753				36.873	94.2477					-107.568	-66.2448
		-8.18763	31.3626				-56.2149	91.6816				36.9276	94.3691					-107.75	-66.2167
		-8.17767	31.3628				-56.2146	91.7879				36.9816	94.4899					-107.933	-66.188
		-8.16734	31.3624				-56.2135	91.8944				37.0349	94.6102					-108.117	-66.1586
		-8.15664	31.3613				-56.2114	92.0009				37.0876	94.7298					-108.303	-66.1285
		-8.14556	31.3596				-56.2086	92.1075				37.1396	94.8488					-108.489	-66.0978
		-8.13409	31.3572				-56.2049	92.2141				37.1909	94.9673					-108.677	-66.0664
		-8.12224	31.3542				-56.2003	92.3208				37.2416	95.085					-108.867	-66.0343
		-8.10999	31.3505				-56.1949	92.4275				37.2916	95.2022					-109.057	-66.0016
		-8.09735	31.3462				-56.1886	92.5343				37.341	95.3188					-109.249	-65.9682
		-8.0843	31.3411				-56.1814	92.6411				37.3897	95.4346					-109.442	-65.9341
		-8.07084	31.3355				-56.1734	92.748				37.4378	95.5499					-109.636	-65.8994
		-8.05697	31.3292				-56.1646	92.8549				37.4852	95.6644					-109.831	-65.864
		-8.04268	31.3222				-56.1549	92.9618				37.5319	95.7783					-110.027	-65.8279
		-8.02797	31.3146				-56.1443	93.0687				37.578	95.8915					-110.224	-65.7911
		-8.01283	31.3063				-56.1329	93.1756				37.6234	96.004					-110.423	-65.7537
		-7.99725	31.2974				-56.1207	93.2825				37.6681	96.1158					-110.622	-65.7156
		-7.98124	31.2877				-56.1076	93.3893				37.7122	96.2269					-110.823	-65.6768
		-7.96478	31.2775				-56.0937	93.4962				37.7557	96.3373					-111.024	-65.6373
		-7.94787	31.2666				-56.0789	93.603				37.7984	96.4469					-111.227	-65.5972
		-7.93052	31.255				-56.0632	93.7098				37.8405	96.5558					-111.431	-65.5564
		-7.9127	31.2428				-56.0468	93.8166				37.882	96.664					-111.635	-65.5149
		-7.89442	31.2299				-56.0294	93.9233				37.9228	96.7714					-111.841	-65.4728
		-7.87567	31.2164				-56.0113	94.0299				37.9629	96.878					-112.048	-65.43
		-7.85645	31.2022				-55.9923	94.1365				38.0023	96.9838					-112.255	-65.3865
		-7.83675	31.1874				-55.9724	94.243				38.0411	97.0889					-112.464	-65.3423
		-7.81658	31.1719				-55.9518	94.3495				38.0793	97.1932					-112.673	-65.2975
		-7.79591	31.1557				-55.9302	94.4558				38.1168	97.2966					-112.883	-65.252
		-7.77476	31.1389				-55.9079	94.5621				38.1536	97.3993					-113.094	-65.2058
		-7.7531	31.1215				-55.8847	94.6683				38.1897	97.5011					-113.306	-65.159
		-7.73095	31.1034				-55.8607	94.7744				38.2252	97.6021					-113.519	-65.1114
		-7.7083	31.0847				-55.8359	94.8804				38.2601	97.7022					-113.733	-65.0632
		-7.68513	31.0653				-55.8102	94.9862				38.2943	97.8015					-113.947	-65.0144
		-7.66145	31.0452				-55.7837	95.0919				38.3278	97.9					-114.163	-64.9649
		-7.63725	31.0246				-55.7564	95.1975				38.3606	97.9976					-114.379	-64.9147
		-7.61253	31.0032				-55.7282	95.303				38.3929	98.0943					-114.595	-64.8638
		-7.58728	30.9813				-55.6993	95.4083				38.4244	98.1901					-114.813	-64.8123
		-7.5615	30.9586				-55.6695	95.5135				38.4553	98.285					-115.031	-64.7601
		-7.53518	30.9354				-55.6389	95.6185				38.4856	98.379					-115.25	-64.7073
		-7.50832	30.9115				-55.6075	95.7233				38.5152	98.4721					-115.47	-64.6538
		-7.48092	30.887				-55.5753	95.828				38.5441	98.5643					-115.69	-64.5997
		-7.45296	30.8618				-55.5422	95.9325				38.5724	98.6555					-115.911	-64.5449
		-7.42446	30.836				-55.5084	96.0369				38.6	98.7458					-116.132	-64.4894
		-7.39539	30.8096				-55.4738	96.141				38.627	98.8352					-116.355	-64.4333
		-7.36577	30.7825				-55.4383	96.2449				38.6534	98.9236					-116.577	-64.3765
		-7.33557	30.7548				-55.4021	96.3487				38.679	99.011					-116.801	-64.3191
		-7.30481	30.7265				-55.365	96.4522				38.7041	99.0975					-117.024	-64.2611
		-7.27347	30.6976				-55.3272	96.5555				38.7285	99.183					-117.249	-64.2023
		-7.24155	30.668				-55.2885	96.6586				38.7522	99.2674					-117.474	-64.143
		-7.20905	30.6378				-55.2491	96.7614				38.7754	99.3509					-117.699	-64.083
		-7.17597	30.607				-55.2089	96.8641				38.7978	99.4334					-117.925	-64.0224
		-7.14229	30.5756				-55.1679	96.9664				38.8197	99.5149					-118.151	-63.9612
		-7.10802	30.5435				-55.1261	97.0686				38.8409	99.5953					-118.378	-63.8993
		-7.07315	30.5109				-55.0835	97.1704				38.8614	99.6747					-118.605	-63.8367
		-7.03767	30.4776				-55.0402	97.272				38.8813	99.753					-118.833	-63.7736
		-7.00159	30.4437				-54.9961	97.3734				38.9006	99.8303					-119.061	-63.7098
		-6.9649	30.4092				-54.9512	97.4745				38.9193	99.9065					-119.289	-63.6454
		-6.9276	30.3741				-54.9055	97.5753				38.9373	99.9817					-119.518	-63.5804
		-6.88968	30.3384				-54.8591	97.6758				38.9547	100.056					-119.747	-63.5148
		-6.85113	30.3021				-54.8119	97.776				38.9714	100.129					-119.976	-63.4486
		-6.81196	30.2652				-54.764	97.8759				38.9876	100.201					-120.205	-63.3817
		-6.77216	30.2277				-54.7152	97.9755				39.0031	100.271					-120.435	-63.3143
		-6.73173	30.1897				-54.6658	98.0748				39.018	100.341					-120.665	-63.2462
		-6.69066	30.151				-54.6156	98.1738				39.0322	100.41					-120.895	-63.1775
		-6.64896	30.1117				-54.5646	98.2725				39.0459	100.477					-121.126	-63.1083
		-6.60661	30.0719				-54.5129	98.3708				39.0589	100.543					-121.357	-63.0384
		-6.56361	30.0315				-54.4605	98.4688				39.0713	100.609					-121.587	-62.968
		-6.51996	29.9905				-54.4073	98.5665				39.0831	100.673					-121.818	-62.897
		-6.47566	29.9489				-54.3534	98.6638				39.0943	100.735					-122.049	-62.8254
		-6.4307	29.9067				-54.2988	98.7607				39.1049	100.797					-122.281	-62.7532
		-6.38509	29.864				-54.2434	98.8573				39.1148	100.858					-122.512	-62.6804
		-6.3388	29.8207				-54.1873	98.9536				39.1242	100.917					-122.743	-62.6071
		-6.29186	29.7769				-54.1305	99.0494				39.133	100.975					-122.974	-62.5332
		-6.24424	29.7325				-54.073	99.1449				39.1411	101.032					-123.206	-62.4588
		-6.19595	29.6875				-54.0148	99.24				39.1487	101.088					-123.437	-62.3838
		-6.14698	29.642				-53.9558	99.3347				39.1557	101.142					-123.669	-62.3082
		-6.09733	29.5959				-53.8962	99.4291				39.162	101.195					-123.9	-62.2321
		-6.04701	29.5493				-53.8358	99.523				39.1678	101.247					-124.131	-62.1554
		-5.99599	29.5022				-53.7748	99.6165				39.173	101.298					-124.362	-62.0782
		-5.94429	29.4545				-53.713	99.7096				39.1776	101.348					-124.593	-62.0005
		-5.8919	29.4063				-53.6506	99.8023				39.1816	101.396					-124.824	-61.9222
		-5.83881	29.3575				-53.5875	99.8946				39.1851	101.443					-125.055	-61.8434
		-5.78503	29.3082				-53.5237	99.9864				39.188	101.489					-125.286	-61.7641
		-5.73055	29.2584				-53.4592	100.078				39.1902	101.533					-125.516	-61.6843
		-5.67537	29.2081				-53.3941	100.169				39.192	101.576					-125.746	-61.6039
		-5.61948	29.1572				-53.3283	100.259				39.1931	101.618					-125.976	-61.5231
		-5.56288	29.1059				-53.2618	100.349				39.1937	101.659					-126.206	-61.4417
		-5.50557	29.054				-53.1947	100.439				39.1937	101.698					-126.436	-61.3599
		-5.44756	29.0016				-53.1268	100.528				39.1932	101.736					-126.665	-61.2776
		-5.38882	28.9488				-53.0584	100.617				39.192	101.773					-126.894	-61.1947
		-5.32937	28.8954				-52.9893	100.705				39.1904	101.808					-127.122	-61.1114
		-5.2692	28.8415				-52.9196	100.793				39.1882	101.842					-127.351	-61.0277
		-5.20831	28.7872				-52.8492	100.88				39.1854	101.875					-127.579	-60.9434
		-5.14669	28.7323				-52.7782	100.967				39.1821	101.906					-127.806	-60.8587
		-5.08435	28.677				-52.7065	101.053				39.1782	101.936					-128.033	-60.7736
		-5.02128	28.6212				-52.6343	101.139				39.1738	101.964					-128.26	-60.6879
		-4.95747	28.565				-52.5614	101.225				39.1689	101.992					-128.486	-60.6019
		-4.89294	28.5082				-52.4879	101.309				39.1634	102.017					-128.712	-60.5154
		-4.82766	28.451				-52.4138	101.394				39.1574	102.042					-128.937	-60.4284
		-4.76165	28.3934				-52.339	101.478				39.1509	102.065					-129.162	-60.3411
		-4.69491	28.3353				-52.2637	101.561				39.1438	102.086					-129.386	-60.2533
		-4.62742	28.2767				-52.1878	101.644				39.1362	102.107					-129.61	-60.1651
		-4.55919	28.2177				-52.1113	101.726				39.1281	102.125					-129.833	-60.0765
		-4.49021	28.1583				-52.0341	101.807				39.1195	102.143					-130.056	-59.9874
		-4.42049	28.0984				-51.9565	101.889				39.1104	102.159					-130.277	-59.898
		-4.35001	28.0382				-51.8782	101.969				39.1008	102.173					-130.499	-59.8082
		-4.27879	27.9774				-51.7993	102.049				39.0906	102.187					-130.719	-59.718
		-4.20682	27.9163				-51.7199	102.129				39.08	102.198					-130.939	-59.6275
		-4.1341	27.8547				-51.64	102.208				39.0689	102.208					-131.159	-59.5365
		-4.06062	27.7928				-51.5594	102.286				39.0572	102.217					-131.377	-59.4452
		-3.98638	27.7304				-51.4783	102.364				39.0451	102.225					-131.595	-59.3535
		-3.91139	27.6676				-51.3967	102.441				39.0325	102.23					-131.812	-59.2615
		-3.83564	27.6044				-51.3145	102.518				39.0194	102.235					-132.028	-59.1692
		-3.75912	27.5409				-51.2318	102.594				39.0059	102.238					-132.244	-59.0765
		-3.68185	27.4769				-51.1485	102.67				38.9918	102.239					-132.459	-58.9834
		-3.60382	27.4126				-51.0647	102.745				38.9773	102.239					-132.673	-58.8901
		-3.52502	27.3479				-50.9804	102.819				38.9624	102.237					-132.886	-58.7964
		-3.44546	27.2829				-50.8956	102.893				38.9469	102.234					-133.098	-58.7025
		-3.36513	27.2174				-50.8103	102.966				38.931	102.23					-133.309	-58.6082
		-3.28403	27.1517				-50.7244	103.039				38.9147	102.224					-133.52	-58.5136
		-3.20217	27.0855				-50.6381	103.111				38.8979	102.216					-133.729	-58.4188
		-3.11954	27.019				-50.5512	103.183				38.8806	102.207					-133.938	-58.3237
		-3.03614	26.9522				-50.4639	103.253				38.8629	102.196					-134.145	-58.2283
		-2.95197	26.8851				-50.376	103.324				38.8448	102.184					-134.352	-58.1326
		-2.86703	26.8176				-50.2877	103.393				38.8262	102.17					-134.557	-58.0367
		-2.78132	26.7497				-50.199	103.462				38.8072	102.155					-134.762	-57.9405
		-2.69483	26.6816				-50.1097	103.53				38.7878	102.138					-134.965	-57.8441
		-2.60758	26.6132				-50.02	103.598				38.768	102.12					-135.168	-57.7474
[truncated: 198,003+ more rows]

## Sheet: Fig. 3g-h
g. Protected sensing interface						h. Encapsulated contact
Interfacial impedance Z (Ω) @ 1 kHz			ECG (μV) sampling freq 20 kHz			Interfacial impedance		ECG (μV) sampling freq 20 kHz
Friction distance (m)	Exposed	Fibre-protected	0 m	8 m		Rinsing cycles	Z (Ω) @ 1 kHz	0th	10th
0	24377.4	16591.1	-20.4276	-95.9304		-0.26667	1.00007	-35.0769	-110.005
0.4	22367.3	18186.4	-20.4131	-95.9309		-0.24444	1.00884	-35.126	-109.781
0.8	24319.1	17523.4	-20.3994	-95.9333		-0.22222	1.0223	-35.1731	-109.557
1.2	27291.5	19231.5	-20.3865	-95.9375		-0.2	0.97984	-35.2183	-109.332
1.6	31549.8	18840.3	-20.3745	-95.9436		-0.17778	0.99877	-35.2616	-109.106
2	34877.4	20496.7	-20.3632	-95.9514		-0.15556	1.01905	-35.3029	-108.879
2.4	41660.9	18953.5	-20.3528	-95.9611		-0.13333	1.0221	-35.3422	-108.651
2.8	47167.4	20397.4	-20.3432	-95.9726		-0.11111	1.01707	-35.3797	-108.423
3.2	51523.6	21758.6	-20.3344	-95.9858		-0.08889	1.00712	-35.4152	-108.194
3.6	64523.7	21084.3	-20.3263	-96.0009		-0.06667	1.01882	-35.4487	-107.964
4	75400.5	20559.2	-20.3191	-96.0177		-0.04444	1.02577	-35.4804	-107.734
4.4	90789.9	20461.4	-20.3127	-96.0362		-0.02222	1.0691	-35.5102	-107.503
4.8	125509	19804.4	-20.3071	-96.0565		0	1.05895	-35.538	-107.271
5.2	198055	19859.8	-20.3023	-96.0785		0.02222	1.04958	-35.5639	-107.038
5.6	299435	18825.2	-20.2982	-96.1021		0.04444	0.72854	-35.588	-106.805
6	526155	19324.5	-20.295	-96.1275		0.06667	0.66399	-35.6101	-106.57
6.4		19666	-20.2925	-96.1546		0.08889	0.65359	-35.6304	-106.335
6.8		19236.4	-20.2908	-96.1832		0.11111	0.72007	-35.6487	-106.1
7.2		20397.4	-20.2899	-96.2136		0.13333	0.80114	-35.6653	-105.863
7.6		19772.5	-20.2898	-96.2455		0.15556	0.64813	-35.6799	-105.626
8		20471.6	-20.2904	-96.2791		0.17778	0.6275	-35.6927	-105.388
			-20.2918	-96.3143		0.2	0.72932	-35.7036	-105.15
			-20.294	-96.351		0.22222	0.71364	-35.7127	-104.911
			-20.2969	-96.3893		0.24444	0.59963	-35.7199	-104.671
			-20.3006	-96.4291		0.26667	0.59121	-35.7253	-104.43
			-20.305	-96.4704		0.28889	0.73955	-35.7289	-104.188
			-20.3102	-96.5133		0.31111	0.63071	-35.7307	-103.946
			-20.3161	-96.5576		0.33333	0.6057	-35.7306	-103.703
			-20.3228	-96.6034		0.35556	0.83415	-35.7287	-103.46
			-20.3302	-96.6506		0.37778	0.73359	-35.7251	-103.216
			-20.3383	-96.6993		0.4	0.61103	-35.7196	-102.971
			-20.3472	-96.7494		0.42222	0.60971	-35.7123	-102.725
			-20.3568	-96.8008		0.44444	0.70577	-35.7033	-102.479
			-20.3671	-96.8536		0.46667	0.63066	-35.6925	-102.232
			-20.3781	-96.9078		0.48889	0.64353	-35.6799	-101.984
			-20.3899	-96.9633		0.51111	0.66053	-35.6656	-101.735
			-20.4023	-97.02		0.53333	0.68802	-35.6495	-101.486
			-20.4155	-97.0781		0.55556	0.60998	-35.6317	-101.236
			-20.4293	-97.1374		0.57778	0.62444	-35.6121	-100.986
			-20.4439	-97.1979		0.6	0.77722	-35.5908	-100.735
			-20.4591	-97.2596		0.62222	0.64618	-35.5678	-100.483
			-20.4751	-97.3226		0.64444	0.65897	-35.5431	-100.231
			-20.4917	-97.3867		0.66667	0.77464	-35.5166	-99.9773
			-20.509	-97.4519		0.68889	0.81847	-35.4885	-99.7235
			-20.5269	-97.5182		0.71111	0.90026	-35.4587	-99.469
			-20.5456	-97.5857		0.73333	0.96673	-35.4271	-99.2138
			-20.5649	-97.6542		0.75556	1.00065	-35.394	-98.958
			-20.5848	-97.7237		0.77778	1.00448	-35.3591	-98.7015
			-20.6054	-97.7943		0.8	1.00716	-35.3226	-98.4444
			-20.6267	-97.8658		0.82222	1.01248	-35.2845	-98.1866
			-20.6486	-97.9383		0.84444	1.01748	-35.2447	-97.9282
			-20.6712	-98.0117		0.86667	1.01739	-35.2033	-97.6692
			-20.6943	-98.0861		0.88889	1.01936	-35.1602	-97.4095
			-20.7181	-98.1613		0.91111	1.01885	-35.1156	-97.1491
			-20.7426	-98.2374		0.93333	1.02507	-35.0693	-96.8881
			-20.7676	-98.3143		0.95556	1.02886	-35.0215	-96.6265
			-20.7933	-98.392		0.97778	1.06118	-34.972	-96.3643
			-20.8196	-98.4705		1	1.06495	-34.921	-96.1014
			-20.8465	-98.5497		1.02222	1.0717	-34.8684	-95.838
			-20.874	-98.6296		1.04444	0.6759	-34.8143	-95.5739
			-20.902	-98.7102		1.06667	0.59697	-34.7585	-95.3092
			-20.9307	-98.7915		1.08889	0.58906	-34.7013	-95.0438
			-20.9599	-98.8734		1.11111	0.66693	-34.6425	-94.7779
			-20.9898	-98.9559		1.13333	0.66345	-34.5822	-94.5113
			-21.0202	-99.0389		1.15556	0.63245	-34.5204	-94.2442
			-21.0511	-99.1225		1.17778	0.64509	-34.4571	-93.9765
			-21.0827	-99.2066		1.2	0.72355	-34.3922	-93.7081
			-21.1148	-99.2912		1.22222	0.95089	-34.3259	-93.4392
			-21.1474	-99.3762		1.24444	0.60175	-34.2581	-93.1697
			-21.1806	-99.4616		1.26667	0.60708	-34.1889	-92.8996
			-21.2143	-99.5473		1.28889	0.61055	-34.1182	-92.6288
			-21.2485	-99.6335		1.31111	0.84442	-34.046	-92.3576
			-21.2833	-99.7199		1.33333	0.63576	-33.9724	-92.0857
			-21.3186	-99.8066		1.35556	0.61193	-33.8974	-91.8133
			-21.3544	-99.8936		1.37778	0.73526	-33.821	-91.5403
			-21.3908	-99.9808		1.4	0.78517	-33.7431	-91.2667
			-21.4276	-100.068		1.42222	0.62311	-33.6639	-90.9926
			-21.4649	-100.156		1.44444	0.64388	-33.5832	-90.7179
			-21.5027	-100.243		1.46667	0.77208	-33.5012	-90.4427
			-21.5411	-100.331		1.48889	0.77101	-33.4178	-90.1669
			-21.5799	-100.419		1.51111	0.69454	-33.3331	-89.8905
			-21.6191	-100.506		1.53333	0.68949	-33.247	-89.6136
			-21.6588	-100.594		1.55556	0.72296	-33.1596	-89.3362
			-21.699	-100.682		1.57778	0.78794	-33.0708	-89.0582
			-21.7397	-100.769		1.6	0.67409	-32.9808	-88.7797
			-21.7808	-100.857		1.62222	0.73288	-32.8894	-88.5006
			-21.8223	-100.944		1.64444	0.84385	-32.7967	-88.2211
			-21.8643	-101.031		1.66667	0.75856	-32.7028	-87.9409
			-21.9067	-101.117		1.68889	0.82132	-32.6076	-87.6603
			-21.9496	-101.204		1.71111	0.88645	-32.5111	-87.3792
			-21.9928	-101.29		1.73333	0.92519	-32.4133	-87.0975
			-22.0365	-101.376		1.75556	1.00241	-32.3143	-86.8153
			-22.0806	-101.461		1.77778	1.02463	-32.2141	-86.5326
			-22.1251	-101.546		1.8	1.03006	-32.1127	-86.2494
			-22.1699	-101.631		1.82222	1.03439	-32.0101	-85.9657
			-22.2152	-101.715		1.84444	1.03275	-31.9062	-85.6816
			-22.2608	-101.798		1.86667	1.03023	-31.8012	-85.3969
			-22.3069	-101.881		1.88889	1.03437	-31.695	-85.1117
			-22.3532	-101.963		1.91111	1.03836	-31.5876	-84.826
			-22.4	-102.044		1.93333	1.03955	-31.4791	-84.5399
			-22.4471	-102.125		1.95556	1.03848	-31.3695	-84.2532
			-22.4945	-102.205		1.97778	1.03577	-31.2587	-83.9661
			-22.5423	-102.284		2	1.03804	-31.1468	-83.6786
			-22.5905	-102.363		2.02222	1.03043	-31.0337	-83.3905
			-22.6389	-102.44		2.04444	1.02752	-30.9196	-83.102
			-22.6877	-102.517		2.06667	0.7877	-30.8044	-82.813
			-22.7368	-102.593		2.08889	0.69134	-30.6881	-82.5236
			-22.7862	-102.667		2.11111	0.58191	-30.5708	-82.2337
			-22.8359	-102.741		2.13333	0.74351	-30.4524	-81.9433
			-22.8859	-102.813		2.15556	0.77762	-30.3329	-81.6526
			-22.9362	-102.885		2.17778	0.86253	-30.2125	-81.3613
			-22.9868	-102.955		2.2	0.56677	-30.091	-81.0696
			-23.0377	-103.024		2.22222	0.56117	-29.9685	-80.7775
			-23.0888	-103.092		2.24444	0.62357	-29.845	-80.485
			-23.1402	-103.158		2.26667	0.83615	-29.7205	-80.192
			-23.1918	-103.224		2.28889	0.65387	-29.5951	-79.8986
			-23.2437	-103.287		2.31111	0.584	-29.4687	-79.6048
			-23.2959	-103.35		2.33333	0.56867	-29.3413	-79.3106
			-23.3483	-103.411		2.35556	0.73702	-29.213	-79.0159
			-23.4009	-103.47		2.37778	0.7705	-29.0838	-78.7208
			-23.4537	-103.528		2.4	0.63632	-28.9537	-78.4254
			-23.5068	-103.584		2.42222	0.66986	-28.8226	-78.1295
			-23.56	-103.639		2.44444	0.64794	-28.6907	-77.8332
			-23.6135	-103.691		2.46667	0.77251	-28.5579	-77.5366
			-23.6671	-103.743		2.48889	0.65107	-28.4243	-77.2395
			-23.721	-103.792		2.51111	0.67481	-28.2898	-76.942
			-23.775	-103.84		2.53333	0.82896	-28.1544	-76.6442
			-23.8292	-103.885		2.55556	0.83121	-28.0182	-76.346
			-23.8836	-103.929		2.57778	0.66628	-27.8812	-76.0474
			-23.9382	-103.971		2.6	0.67419	-27.7434	-75.7484
			-23.9929	-104.011		2.62222	0.67266	-27.6048	-75.4491
			-24.0477	-104.048		2.64444	0.76661	-27.4654	-75.1494
			-24.1027	-104.084		2.66667	0.69891	-27.3252	-74.8494
			-24.1578	-104.118		2.68889	0.75136	-27.1843	-74.5489
			-24.2131	-104.149		2.71111	0.73888	-27.0427	-74.2482
			-24.2685	-104.178		2.73333	0.86265	-26.9003	-73.947
			-24.3239	-104.205		2.75556	0.92519	-26.7571	-73.6456
			-24.3796	-104.229		2.77778	0.98526	-26.6133	-73.3438
			-24.4353	-104.251		2.8	1.01762	-26.4688	-73.0416
			-24.4911	-104.271		2.82222	1.02364	-26.3236	-72.7391
			-24.5469	-104.288		2.84444	1.02742	-26.1777	-72.4363
			-24.6029	-104.303		2.86667	1.02444	-26.0311	-72.1332
			-24.659	-104.315		2.88889	1.02457	-25.8839	-71.8297
			-24.7151	-104.325		2.91111	1.02686	-25.7361	-71.5259
			-24.7713	-104.331		2.93333	1.02925	-25.5877	-71.2218
			-24.8275	-104.336		2.95556	1.02579	-25.4386	-70.9174
			-24.8838	-104.337		2.97778	1.02757	-25.2889	-70.6127
			-24.9401	-104.336		3	1.03603	-25.1386	-70.3076
			-24.9964	-104.331		3.02222	1.03432	-24.9878	-70.0023
			-25.0528	-104.324		3.04444	1.03357	-24.8364	-69.6967
			-25.1092	-104.314		3.06667	1.04106	-24.6844	-69.3908
			-25.1657	-104.301		3.08889	0.77513	-24.5319	-69.0845
			-25.2221	-104.285		3.11111	0.9834	-24.3789	-68.778
			-25.2785	-104.266		3.13333	0.58151	-24.2254	-68.4713
			-25.335	-104.243		3.15556	0.58297	-24.0713	-68.1642
			-25.3914	-104.218		3.17778	0.62328	-23.9168	-67.8569
			-25.4478	-104.189		3.2	0.62976	-23.7618	-67.5493
			-25.5042	-104.157		3.22222	0.66986	-23.6063	-67.2414
			-25.5605	-104.121		3.24444	0.67197	-23.4504	-66.9333
			-25.6168	-104.083		3.26667	0.66258	-23.294	-66.6249
			-25.6731	-104.04		3.28889	0.66643	-23.1372	-66.3163
			-25.7293	-103.995		3.31111	0.63208	-22.98	-66.0074
			-25.7855	-103.945		3.33333	0.59509	-22.8224	-65.6983
			-25.8416	-103.893		3.35556	0.57092	-22.6643	-65.3889
			-25.8976	-103.836		3.37778	0.61647	-22.5059	-65.0793
			-25.9536	-103.776		3.4	0.63214	-22.3472	-64.7694
			-26.0094	-103.712		3.42222	0.76996	-22.188	-64.4593
			-26.0652	-103.645		3.44444	0.76568	-22.0286	-64.149
			-26.1209	-103.573		3.46667	0.69752	-21.8688	-63.8385
			-26.1765	-103.498		3.48889	0.81611	-21.7086	-63.5277
			-26.232	-103.418		3.51111	0.79329	-21.5482	-63.2167
			-26.2873	-103.335		3.53333	0.8248	-21.3875	-62.9055
			-26.3426	-103.248		3.55556	0.66557	-21.2264	-62.5941
			-26.3977	-103.157		3.57778	0.65415	-21.0652	-62.2825
			-26.4527	-103.061		3.6	0.79312	-20.9036	-61.9707
			-26.5075	-102.962		3.62222	0.73041	-20.7418	-61.6587
			-26.5622	-102.858		3.64444	0.6752	-20.5798	-61.3465
			-26.6168	-102.75		3.66667	0.70945	-20.4175	-61.0341
			-26.6712	-102.637		3.68889	0.78625	-20.2551	-60.7215
			-26.7254	-102.52		3.71111	0.69525	-20.0924	-60.4088
			-26.7795	-102.399		3.73333	0.67512	-19.9295	-60.0958
			-26.8334	-102.274		3.75556	0.81038	-19.7665	-59.7827
			-26.8871	-102.143		3.77778	0.88089	-19.6033	-59.4695
			-26.9406	-102.009		3.8	0.91031	-19.44	-59.156
			-26.9939	-101.869		3.82222	0.9997	-19.2765	-58.8424
			-27.0471	-101.725		3.84444	1.00753	-19.1129	-58.5286
			-27.1	-101.576		3.86667	1.01684	-18.9491	-58.2147
			-27.1527	-101.423		3.88889	1.01843	-18.7853	-57.9006
			-27.2052	-101.265		3.91111	1.02009	-18.6214	-57.5864
			-27.2575	-101.101		3.93333	1.0265	-18.4574	-57.272
			-27.3095	-100.933		3.95556	1.02158	-18.2933	-56.9575
			-27.3614	-100.76		3.97778	1.02271	-18.1292	-56.6429
			-27.4129	-100.582		4	1.02647	-17.965	-56.3281
			-27.4643	-100.399		4.02222	1.0314	-17.8008	-56.0132
			-27.5154	-100.211		4.04444	1.02917	-17.6366	-55.6981
			-27.5662	-100.018		4.06667	1.0091	-17.4723	-55.383
			-27.6167	-99.819		4.08889	0.81645	-17.3081	-55.0677
			-27.667	-99.6152		4.11111	0.5878	-17.1439	-54.7523
			-27.7171	-99.4061		4.13333	0.58283	-16.9796	-54.4368
			-27.7668	-99.1916		4.15556	0.8167	-16.8155	-54.1212
			-27.8163	-98.9718		4.17778	0.6454	-16.6514	-53.8055
			-27.8655	-98.7465		4.2	0.54681	-16.4873	-53.4896
			-27.9144	-98.5157		4.22222	0.61545	-16.3233	-53.1737
			-27.9629	-98.2793		4.24444	0.55062	-16.1594	-52.8577
			-28.0112	-98.0374		4.26667	0.55368	-15.9956	-52.5416
			-28.0592	-97.7899		4.28889	0.60062	-15.8319	-52.2255
			-28.1069	-97.5366		4.31111	0.56303	-15.6683	-51.9092
			-28.1542	-97.2777		4.33333	0.54764	-15.5048	-51.5928
			-28.2012	-97.0129		4.35556	0.57607	-15.3415	-51.2764
			-28.2479	-96.7424		4.37778	0.69144	-15.1784	-50.96
			-28.2943	-96.4659		4.4	0.57447	-15.0153	-50.6434
			-28.3403	-96.1836		4.42222	0.56569	-14.8525	-50.3268
			-28.3859	-95.8953		4.44444	0.76968	-14.6899	-50.0101
			-28.4312	-95.6009		4.46667	0.68327	-14.5274	-49.6934
			-28.4762	-95.3005		4.48889	0.78009	-14.3652	-49.3766
			-28.5208	-94.994		4.51111	0.69382	-14.2031	-49.0598
			-28.5651	-94.6814		4.53333	0.68006	-14.0413	-48.7429
			-28.6089	-94.3625		4.55556	0.69429	-13.8798	-48.426
			-28.6524	-94.0374		4.57778	0.70222	-13.7185	-48.1091
			-28.6956	-93.706		4.6	0.69304	-13.5574	-47.7921
			-28.7383	-93.3683		4.62222	0.6696	-13.3966	-47.4751
			-28.7807	-93.0242		4.64444	0.66032	-13.2361	-47.158
			-28.8226	-92.6737		4.66667	0.66829	-13.0759	-46.841
			-28.8642	-92.3167		4.68889	0.74598	-12.916	-46.5239
			-28.9054	-91.9531		4.71111	0.6856	-12.7564	-46.2068
			-28.9461	-91.5831		4.73333	0.6855	-12.5972	-45.8897
			-28.9865	-91.2064		4.75556	0.84473	-12.4383	-45.5725
			-29.0264	-90.823		4.77778	0.8976	-12.2797	-45.2554
			-29.066	-90.433		4.8	0.9603	-12.1215	-44.9383
			-29.1051	-90.0362		4.82222	0.96365	-11.9636	-44.6212
			-29.1438	-89.6326		4.84444	1.03907	-11.8062	-44.304
			-29.182	-89.2223		4.86667	1.05468	-11.6491	-43.9869
			-29.2198	-88.805		4.88889	1.06654	-11.4924	-43.6698
			-29.2572	-88.3808		4.91111	1.07391	-11.3361	-43.3527
			-29.2942	-87.9497		4.93333	1.07635	-11.1803	-43.0357
			-29.3307	-87.5116		4.95556	1.0824	-11.0249	-42.7186
			-29.3667	-87.0664		4.97778	1.09042	-10.8699	-42.4016
			-29.4023	-86.6141		5	1.09175	-10.7154	-42.0846
			-29.4375	-86.1547		5.02222	1.09331	-10.5613	-41.7677
			-29.4722	-85.6882		5.04444	1.09535	-10.4077	-41.4508
			-29.5064	-85.2144		5.06667	1.08602	-10.2546	-41.1339
			-29.5402	-84.7334		5.08889	1.08605	-10.102	-40.8171
			-29.5735	-84.2451		5.11111	1.08684	-9.94982	-40.5003
			-29.6063	-83.7494		5.13333	1.08637	-9.7982	-40.1835
			-29.6386	-83.2464		5.15556	0.70643	-9.6471	-39.8669
			-29.6705	-82.736		5.17778	0.59398	-9.49652	-39.5503
			-29.7019	-82.2181		5.2	0.58681	-9.34649	-39.2337
			-29.7328	-81.6927		5.22222	0.6834	-9.19701	-38.9172
			-29.7632	-81.1598		5.24444	0.71686	-9.04808	-38.6008
			-29.7931	-80.6193		5.26667	0.6537	-8.89972	-38.2844
			-29.8225	-80.0712		5.28889	0.60025	-8.75194	-37.9681
			-29.8515	-79.5154		5.31111	0.6678	-8.60474	-37.6519
			-29.8799	-78.952		5.33333	0.88615	-8.45814	-37.3358
			-29.9078	-78.3808		5.35556	0.57443	-8.31214	-37.0198
			-29.9352	-77.8019		5.37778	0.55521	-8.16676	-36.7038
			-29.9622	-77.2151		5.4	0.55139	-8.02199	-36.388
			-29.9886	-76.6205		5.42222	0.6537	-7.87786	-36.0722
			-30.0145	-76.018		5.44444	0.63564	-7.73438	-35.7566
			-30.0398	-75.4077		5.46667	0.62633	-7.59154	-35.441
			-30.0647	-74.7893		5.48889	0.72602	-7.44936	-35.1256
			-30.089	-74.163		5.51111	0.79173	-7.30784	-34.8102
			-30.1128	-73.5287		5.53333	0.77286	-7.16701	-34.495
			-30.1361	-72.8863		5.55556	0.69603	-7.02686	-34.1799
			-30.1589	-72.2357		5.57778	0.70516	-6.8874	-33.8649
			-30.1811	-71.5771		5.6	0.69473	-6.74864	-33.55
			-30.2028	-70.9103		5.62222	0.70929	-6.6106	-33.2352
			-30.2239	-70.2353		5.64444	0.6991	-6.47327	-32.9206
			-30.2445	-69.5521		5.66667	0.76395	-6.33667	-32.6061
			-30.2646	-68.8607		5.68889	0.74532	-6.20081	-32.2918
			-30.2842	-68.1609		5.71111	0.7355	-6.06569	-31.9776
			-30.3032	-67.4528		5.73333	0.68823	-5.93132	-31.6635
			-30.3216	-66.7363		5.75556	0.70906	-5.79772	-31.3496
			-30.3395	-66.0114		5.77778	0.71523	-5.66488	-31.0358
			-30.3569	-65.2781		5.8	0.90892	-5.53282	-30.7221
			-30.3737	-64.5364		5.82222	0.92543	-5.40154	-30.4087
			-30.39	-63.7861		5.84444	1.01251	-5.27106	-30.0953
			-30.4057	-63.0274		5.86667	1.02928	-5.14137	-29.7822
			-30.4209	-62.2601		5.88889	1.03644	-5.01249	-29.4692
			-30.4355	-61.4842		5.91111	1.04152	-4.88443	-29.1564
			-30.4495	-60.6997		5.93333	1.05107	-4.75719	-28.8437
			-30.463	-59.9066		5.95556	1.05795	-4.63079	-28.5312
			-30.476	-59.1048		5.97778	1.05789	-4.50522	-28.2189
			-30.4883	-58.2942		6	1.055	-4.38049	-27.9068
			-30.5002	-57.475		6.02222	1.06043	-4.25662	-27.5949
			-30.5114	-56.6471		6.04444	1.06545	-4.13361	-27.2831
			-30.5221	-55.8103		6.06667	1.06505	-4.01146	-26.9716
			-30.5322	-54.9648		6.08889	1.03845	-3.89019	-26.6602
			-30.5418	-54.1104		6.11111	1.04738	-3.7698	-26.349
			-30.5508	-53.2471		6.13333	1.05223	-3.6503	-26.0381
			-30.5592	-52.375		6.15556	0.82905	-3.5317	-25.7273
			-30.5671	-51.494		6.17778	0.56417	-3.41399	-25.4167
			-30.5744	-50.604		6.2	0.54619	-3.2972	-25.1064
			-30.5812	-49.7051		6.22222	0.56399	-3.18132	-24.7962
			-30.5874	-48.7972		6.24444	0.83284	-3.06636	-24.4863
			-30.5929	-47.8803		6.26667	0.61218	-2.95233	-24.1766
			-30.598	-46.9544		6.28889	0.56347	-2.83924	-23.8671
			-30.6025	-46.0194		6.31111	0.55726	-2.72709	-23.5579
			-30.6064	-45.0754		6.33333	0.53794	-2.61588	-23.2488
			-30.6097	-44.1223		6.35556	0.63867	-2.50563	-22.94
			-30.6125	-43.16		6.37778	0.58447	-2.39634	-22.6315
			-30.6147	-42.1886		6.4	0.55113	-2.28802	-22.3231
			-30.6163	-41.2081		6.42222	0.53975	-2.18067	-22.015
			-30.6173	-40.2184		6.44444	0.5802	-2.07429	-21.7072
			-30.6178	-39.2195		6.46667	0.71279	-1.9689	-21.3996
			-30.6178	-38.2114		6.48889	0.86744	-1.8645	-21.0923
			-30.6171	-37.194		6.51111	0.71478	-1.7611	-20.7852
			-30.6159	-36.1674		6.53333	0.70721	-1.6587	-20.4783
			-30.6141	-35.1315		6.55556	0.71717	-1.5573	-20.1717
			-30.6118	-34.0864		6.57778	0.80001	-1.45692	-19.8654
			-30.6089	-33.0319		6.6	0.79634	-1.35756	-19.5594
			-30.6054	-31.9682		6.62222	0.71197	-1.25922	-19.2536
			-30.6014	-30.8951		6.64444	0.72996	-1.1619	-18.9481
			-30.5968	-29.8126		6.66667	0.72251	-1.06562	-18.6428
			-30.5916	-28.7208		6.68889	0.84137	-0.97038	-18.3378
			-30.5859	-27.6196		6.71111	0.71486	-0.87619	-18.0332
			-30.5796	-26.509		6.73333	0.7142	-0.78304	-17.7288
			-30.5727	-25.389		6.75556	0.69431	-0.69095	-17.4246
			-30.5653	-24.2596		6.77778	0.78092	-0.59991	-17.1208
			-30.5574	-23.1208		6.8	0.80813	-0.50994	-16.8173
			-30.5489	-21.9725		6.82222	0.96054	-0.42103	-16.5141
			-30.5398	-20.8147		6.84444	1.03911	-0.3332	-16.2111
			-30.5301	-19.6475		6.86667	1.05709	-0.24645	-15.9085
			-30.52	-18.4709		6.88889	1.06194	-0.16077	-15.6061
			-30.5092	-17.2847		6.91111	1.06575	-0.07618	-15.3041
			-30.4979	-16.0891		6.93333	1.06977	0.00732	-15.0024
			-30.4861	-14.8839		6.95556	1.06798	0.08972	-14.701
			-30.4737	-13.6692		6.97778	1.07084	0.17103	-14.3999
			-30.4608	-12.4451		7	1.0742	0.25123	-14.0991
			-30.4473	-11.2113		7.02222	1.0717	0.33033	-13.7987
			-30.4333	-9.96811		7.04444	1.06885	0.40832	-13.4985
			-30.4187	-8.71532		7.06667	1.07079	0.48519	-13.1988
			-30.4037	-7.453		7.08889	1.07903	0.56095	-12.8993
			-30.388	-6.18112		7.11111	1.07497	0.63558	-12.6002
			-30.3719	-4.89969		7.13333	1.0607	0.70909	-12.3014
			-30.3552	-3.60869		7.15556	0.93989	0.78147	-12.0029
			-30.3379	-2.30814		7.17778	0.60699	0.85273	-11.7048
			-30.3202	-0.99802		7.2	0.60687	0.92284	-11.4071
			-30.3019	0.32167		7.22222	0.78026	0.99182	-11.1097
			-30.2831	1.65093		7.24444	0.66416	1.05966	-10.8126
			-30.2638	2.98976		7.26667	0.59362	1.12635	-10.5159
			-30.2439	4.33817		7.28889	0.61174	1.1919	-10.2195
			-30.2236	5.69615		7.31111	0.61754	1.25629	-9.92355
			-30.2027	7.0637		7.33333	0.85639	1.31954	-9.62793
			-30.1813	8.44083		7.35556	0.68793	1.38162	-9.33267
			-30.1594	9.82753		7.37778	0.62147	1.44255	-9.03778
			-30.137	11.2238		7.4	0.72805	1.50232	-8.74327
			-30.1141	12.6296		7.42222	0.76544	1.56093	-8.44913
			-30.0907	14.045		7.44444	0.83671	1.61837	-8.15537
			-30.0668	15.47		7.46667	0.68126	1.67464	-7.86199
			-30.0424	16.9045		7.48889	0.64086	1.72974	-7.569
			-30.0175	18.3486		7.51111	0.82602	1.78367	-7.27639
			-29.9921	19.8022		7.53333	0.71273	1.83642	-6.98418
			-29.9662	21.2654		7.55556	0.85497	1.888	-6.69235
			-29.9399	22.7381		7.57778	0.748	1.9384	-6.40093
			-29.9131	24.2204		7.6	0.75013	1.98762	-6.1099
			-29.8858	25.7121		7.62222	0.86613	2.03566	-5.81927
			-29.858	27.2134		7.64444	0.78319	2.08251	-5.52905
			-29.8297	28.7242		7.66667	0.84429	2.12818	-5.23924
			-29.801	30.2445		7.68889	0.73702	2.17266	-4.94984
			-29.7718	31.7742		7.71111	0.73935	2.21596	-4.66085
			-29.7421	33.3135		7.73333	0.77515	2.25806	-4.37228
			-29.712	34.8622		7.75556	0.94198	2.29897	-4.08413
			-29.6815	36.4204		7.77778	0.89835	2.3387	-3.7964
			-29.6505	37.988		7.8	0.86015	2.37722	-3.5091
			-29.619	39.5651		7.82222	0.86747	2.41456	-3.22223
			-29.5871	41.1515		7.84444	0.9268	2.4507	-2.93578
			-29.5548	42.7474		7.86667	1.0695	2.48564	-2.64978
			-29.522	44.3527		7.88889	1.09711	2.51939	-2.36421
			-29.4888	45.9674		7.91111	1.0995	2.55193	-2.07908
			-29.4552	47.5914		7.93333	1.10901	2.58329	-1.79439
			-29.4211	49.2247		7.95556	1.1143	2.61344	-1.51015
			-29.3866	50.8674		7.97778	1.11496	2.64239	-1.22636
			-29.3517	52.5194		8	1.11062	2.67015	-0.94302
			-29.3164	54.1807		8.02222	1.10857	2.6967	-0.66014
			-29.2807	55.8513		8.04444	1.11539	2.72205	-0.37771
			-29.2446	57.5312		8.06667	1.11411	2.74621	-0.09575
			-29.2081	59.2203		8.08889	1.10634	2.76916	0.18575
			-29.1712	60.9186		8.11111	1.10555	2.79092	0.46679
			-29.1339	62.6261		8.13333	1.10476	2.81147	0.74735
			-29.0962	64.3428		8.15556	1.1116	2.83083	1.02744
			-29.0581	66.0686		8.17778	1.08578	2.84898	1.30705
			-29.0197	67.8036		8.2	0.85114	2.86594	1.58619
			-28.9809	69.5477		8.22222	0.93274	2.88169	1.86484
			-28.9417	71.3009		8.24444	0.62402	2.89625	2.14301
			-28.9021	73.0631		8.26667	0.64056	2.90961	2.42069
			-28.8622	74.8344		8.28889	0.68857	2.92178	2.69788
			-28.8219	76.6148		8.31111	0.745	2.93275	2.97457
			-28.7813	78.4041		8.33333	0.70243	2.94252	3.25077
			-28.7403	80.2023		8.35556	0.66419	2.9511	3.52647
			-28.699	82.0096		8.37778	0.74566	2.95848	3.80166
			-28.6574	83.8257		8.4	0.72857	2.96468	4.07635
			-28.6154	85.6507		8.42222	0.64381	2.96968	4.35053
			-28.5731	87.4845		8.44444	0.57918	2.97349	4.6242
			-28.5304	89.3272		8.46667	0.6877	2.97611	4.89735
			-28.4875	91.1787		8.48889	0.70433	2.97755	5.16999
			-28.4442	93.039		8.51111	0.79918	2.9778	5.4421
			-28.4006	94.908		8.53333	1.11327	2.97686	5.71369
			-28.3568	96.7857		8.55556	0.78251	2.97474	5.98476
			-28.3126	98.672		8.57778	0.80744	2.97144	6.25529
			-28.2681	100.567		8.6	0.87095	2.96697	6.52529
			-28.2234	102.471		8.62222	0.88899	2.96131	6.79475
			-28.1783	104.383		8.64444	0.79041	2.95448	7.06367
			-28.133	106.304		8.66667	0.79054	2.94647	7.33205
			-28.0874	108.233		8.68889	0.84986	2.9373	7.59989
			-28.0416	110.17		8.71111	0.78478	2.92695	7.86718
			-27.9955	112.117		8.73333	0.78274	2.91544	8.13391
			-27.9491	114.071		8.75556	0.8843	2.90276	8.40009
			-27.9025	116.034		8.77778	0.89284	2.88892	8.66571
			-27.8556	118.005		8.8	0.80786	2.87392	8.93077
			-27.8085	119.985		8.82222	0.78128	2.85776	9.19527
			-27.7612	121.972		8.84444	0.86804	2.84045	9.4592
			-27.7136	123.968		8.86667	0.96677	2.82198	9.72256
			-27.6658	125.972		8.88889	1.03615	2.80237	9.98534
			-27.6178	127.985		8.91111	1.11746	2.78161	10.2476
			-27.5695	130.005		8.93333	1.12203	2.7597	10.5092
			-27.5211	132.033		8.95556	1.11787	2.73666	10.7702
			-27.4724	134.07		8.97778	1.11714	2.71247	11.0307
			-27.4236	136.114		9	1.116	2.68715	11.2906
			-27.3745	138.166		9.02222	1.12143	2.6607	11.5498
			-27.3253	140.226		9.04444	1.12382	2.63312	11.8085
			-27.2759	142.294		9.06667	1.11839	2.60442	12.0666
			-27.2264	144.37		9.08889	1.11755	2.5746	12.3241
			-27.1766	146.453		9.11111	1.12115	2.54365	12.5809
			-27.1267	148.544		9.13333	1.12753	2.5116	12.8372
			-27.0766	150.643		9.15556	1.12159	2.47843	13.0929
			-27.0264	152.749		9.17778	1.11903	2.44415	13.3479
			-26.9761	154.863		9.2	1.13699	2.40877	13.6023
			-26.9256	156.985		9.22222	0.56047	2.37229	13.8561
			-26.8749	159.113		9.24444	0.58369	2.33472	14.1093
			-26.8241	161.25		9.26667	0.82938	2.29605	14.3619
			-26.7733	163.393		9.28889	0.63097	2.2563	14.6138
			-26.7222	165.544		9.31111	0.59612	2.21546	14.8651
			-26.6711	167.702		9.33333	0.60536	2.17354	15.1157
			-26.6199	169.867		9.35556	0.67693	2.13055	15.3657
			-26.5686	172.04		9.37778	0.76691	2.08649	15.6151
			-26.5171	174.219		9.4	0.57063	2.04136	15.8638
			-26.4656	176.406		9.42222	0.60841	1.99517	16.1118
			-26.414	178.599		9.44444	0.63485	1.94792	16.3592
			-26.3624	180.8		9.46667	0.77604	1.89961	16.606
			-26.3106	183.007		9.48889	0.56817	1.85026	16.8521
			-26.2588	185.221		9.51111	0.56937	1.79987	17.0975
			-26.207	187.442		9.53333	0.60472	1.74843	17.3422
			-26.1551	189.67		9.55556	0.85201	1.69596	17.5863
			-26.1031	191.904		9.57778	0.8368	1.64247	17.8297
			-26.0511	194.145		9.6	0.87163	1.58795	18.0725
			-25.9991	196.392		9.62222	0.91655	1.5324	18.3145
			-25.947	198.646		9.64444	0.84925	1.47585	18.5559
			-25.8949	200.906		9.66667	0.78515	1.41829	18.7965
			-25.8428	203.173		9.68889	0.81369	1.35972	19.0365
			-25.7907	205.446		9.71111	0.81842	1.30015	19.2758
			-25.7386	207.725		9.73333	0.96881	1.23959	19.5144
			-25.6865	210.01		9.75556	0.80783	1.17804	19.7523
			-25.6344	212.301		9.77778	0.85556	1.11551	19.9895
			-25.5823	214.599		9.8	0.82783	1.05201	20.2259
			-25.5302	216.902		9.82222	0.9536	0.98753	20.4617
			-25.4781	219.211		9.84444	0.80464	0.92208	20.6967
			-25.4261	221.527		9.86667	0.97821	0.85568	20.9311
			-25.3742	223.847		9.88889	0.94838	0.78832	21.1647
			-25.3222	226.174		9.91111	0.9942	0.72002	21.3975
			-25.2703	228.506		9.93333	1.10633	0.65077	21.6297
			-25.2185	230.844		9.95556	1.14916	0.58058	21.8611
			-25.1667	233.188		9.97778	1.14907	0.50947	22.0917
			-25.115	235.537		10	1.14379	0.43743	22.3217
			-25.0634	237.891		10.0222	1.14917	0.36447	22.5509
			-25.0119	240.251		10.0444	1.15176	0.2906	22.7793
			-24.9604	242.616		10.0667	1.15264	0.21582	23.007
			-24.909	244.986		10.0889	1.15009	0.14014	23.2339
			-24.8578	247.361		10.1111	1.1483	0.06357	23.46
			-24.8066	249.741		10.1333	1.14826	-0.01388	23.6855
			-24.7555	252.126		10.1556	1.15053	-0.09222	23.9101
			-24.7046	254.516		10.1778	1.14442	-0.17143	24.1339
			-24.6538	256.911		10.2	1.1464	-0.25151	24.357
			-24.6031	259.311		10.2222	1.14118	-0.33246	24.5794
			-24.5525	261.715		10.2444	1.14434	-0.41425	24.8009
			-24.5021	264.124		10.2667	1.14275	-0.49689	25.0216
			-24.4518	266.538		10.2889	1.14067	-0.58038	25.2416
			-24.4017	268.956		10.3111	1.13839	-0.6647	25.4607
			-24.3518	271.378		10.3333	1.14015	-0.74984	25.6791
			-24.302	273.805		10.3556	1.14354	-0.83581	25.8967
			-24.2523	276.236		10.3778	1.14466	-0.92259	26.1134
			-24.2029	278.671		10.4	1.14241	-1.01018	26.3294
			-24.1536	281.111		10.4222	1.14162	-1.09856	26.5445
			-24.1045	283.554		10.4444	1.14595	-1.18774	26.7588
			-24.0556	286.001		10.4667	1.14874	-1.2777	26.9723
			-24.0069	288.452		10.4889	1.14952	-1.36844	27.185
			-23.9585	290.907		10.5111	1.14678	-1.45996	27.3968
			-23.9102	293.366		10.5333	1.14441	-1.55223	27.6079
			-23.8621	295.828		10.5556	1.1456	-1.64527	27.818
			-23.8143	298.294		10.5778	1.14602	-1.73905	28.0274
			-23.7667	300.763		10.6	1.06803	-1.83357	28.2359
			-23.7193	303.236		10.6222	1.06654	-1.92883	28.4435
			-23.6722	305.712		10.6444	1.07186	-2.02481	28.6503
			-23.6253	308.191		10.6667	1.0775	-2.12152	28.8562
			-23.5786	310.674		10.6889	1.08029	-2.21893	29.0613
			-23.5323	313.159		10.7111	1.08168	-2.31705	29.2656
			-23.4861	315.648		10.7333	1.08053	-2.41586	29.4689
			-23.4403	318.139		10.7556	1.08199	-2.51537	29.6714
			-23.3947	320.634		10.7778	1.08561	-2.61555	29.873
			-23.3494	323.131		10.8	1.0901	-2.71641	30.0737
			-23.3044	325.63		10.8222	1.0883	-2.81793	30.2735
			-23.2597	328.132		10.8444	1.08673	-2.92011	30.4725
			-23.2152	330.637		10.8667	1.0894	-3.02294	30.6705
			-23.1711	333.144		10.8889	1.09297	-3.12641	30.8677
			-23.1273	335.654		10.9111	1.09533	-3.23052	31.064
			-23.0838	338.166		10.9333	1.0973	-3.33525	31.2593
			-23.0406	340.68		10.9556	1.09681	-3.4406	31.4538
			-22.9977	343.196		10.9778	1.09453	-3.54655	31.6473
			-22.9551	345.714		11	1.10177	-3.65311	31.8399
			-22.9129	348.234				-3.76027	32.0316
			-22.8711	350.755				-3.868	32.2224
			-22.8296	353.279				-3.97632	32.4122
			-22.7884	355.804				-4.0852	32.6011
			-22.7476	358.331				-4.19464	32.7891
			-22.7071	360.859				-4.30464	32.9761
			-22.667	363.388				-4.41518	33.1621
			-22.6273	365.919				-4.52625	33.3473
			-22.5879	368.451				-4.63785	33.5314
			-22.5489	370.984				-4.74998	33.7146
			-22.5103	373.519				-4.86261	33.8969
			-22.4721	376.054				-4.97574	34.0782
			-22.4343	378.59				-5.08936	34.2585
			-22.397	381.127				-5.20347	34.4378
			-22.36	383.664				-5.31806	34.6161
			-22.3234	386.202				-5.43311	34.7935
			-22.2872	388.74				-5.54863	34.9698
			-22.2514	391.279				-5.66459	35.1452
			-22.2161	393.819				-5.78099	35.3195
			-22.1812	396.358				-5.89783	35.4929
			-22.1467	398.898				-6.01509	35.6653
			-22.1127	401.437				-6.13277	35.8366
			-22.0791	403.977				-6.25085	36.0069
			-22.046	406.516				-6.36933	36.1762
			-22.0133	409.055				-6.48821	36.3445
			-21.9811	411.594				-6.60746	36.5117
			-21.9493	414.133				-6.72708	36.6779
			-21.918	416.671				-6.84707	36.8431
			-21.8872	419.208				-6.96741	37.0072
			-21.8568	421.744				-7.08809	37.1702
			-21.8269	424.28				-7.20911	37.3322
			-21.7975	426.815				-7.33046	37.4932
			-21.7686	429.349				-7.45212	37.6531
			-21.7402	431.882				-7.5741	37.8119
			-21.7123	434.413				-7.69638	37.9696
			-21.6849	436.944				-7.81894	38.1263
			-21.6579	439.473				-7.94179	38.2819
			-21.6315	442				-8.06491	38.4364
			-21.6056	444.526				-8.1883	38.5898
			-21.5802	447.051				-8.31194	38.7421
			-21.5554	449.573				-8.43583	38.8933
			-21.531	452.094				-8.55996	39.0434
			-21.5072	454.613				-8.68431	39.1923
			-21.4839	457.13				-8.80888	39.3402
			-21.4611	459.644				-8.93367	39.487
			-21.4389	462.157				-9.05865	39.6326
			-21.4172	464.667				-9.18383	39.7771
			-21.3961	467.174				-9.30918	39.9204
			-21.3755	469.68				-9.43472	40.0626
			-21.3555	472.182				-9.56041	40.2037
			-21.336	474.682				-9.68626	40.3436
			-21.317	477.179				-9.81226	40.4823
			-21.2987	479.673				-9.9384	40.62
			-21.2809	482.164				-10.0647	40.7564
			-21.2636	484.652				-10.191	40.8916
			-21.247	487.137				-10.3175	41.0257
			-21.2309	489.619				-10.4441	41.1587
			-21.2154	492.097				-10.5708	41.2904
			-21.2005	494.571				-10.6976	41.4209
			-21.1861	497.042				-10.8244	41.5502
			-21.1724	499.51				-10.9513	41.6784
			-21.1592	501.973				-11.0783	41.8053
			-21.1466	504.433				-11.2053	41.931
			-21.1346	506.889				-11.3323	42.0555
			-21.1232	509.341				-11.4594	42.1788
			-21.1124	511.788				-11.5865	42.3009
			-21.1022	514.232				-11.7136	42.4217
			-21.0926	516.67				-11.8407	42.5413
			-21.0836	519.105				-11.9677	42.6597
			-21.0753	521.535				-12.0948	42.7768
			-21.0675	523.96				-12.2218	42.8927
			-21.0604	526.381				-12.3488	43.0073
			-21.0538	528.796				-12.4758	43.1206
			-21.0479	531.207				-12.6027	43.2327
			-21.0426	533.612				-12.7295	43.3435
			-21.0379	536.013				-12.8563	43.453
			-21.0339	538.408				-12.983	43.5613
			-21.0305	540.798				-13.1096	43.6683
			-21.0277	543.183				-13.2361	43.7739
			-21.0255	545.562				-13.3625	43.8783
			-21.024	547.935				-13.4887	43.9814
			-21.0231	550.303				-13.6149	44.0831
			-21.0228	552.664				-13.7409	44.1836
			-21.0232	555.02				-13.8667	44.2827
			-21.0242	557.37				-13.9924	44.3805
			-21.0258	559.714				-14.118	44.477
			-21.0281	562.051				-14.2433	44.5722
			-21.0311	564.382				-14.3685	44.666
			-21.0346	566.707				-14.4935	44.7585
			-21.0389	569.025				-14.6183	44.8496
			-21.0437	571.337				-14.7429	44.9394
			-21.0492	573.642				-14.8673	45.0278
			-21.0554	575.94				-14.9914	45.1148
			-21.0622	578.232				-15.1153	45.2005
			-21.0697	580.516				-15.239	45.2848
			-21.0778	582.793				-15.3624	45.3677
			-21.0865	585.063				-15.4856	45.4492
			-21.096	587.326				-15.6085	45.5294
			-21.106	589.582				-15.7311	45.6081
			-21.1167	591.83				-15.8534	45.6855
			-21.1281	594.07				-15.9755	45.7614
			-21.1402	596.303				-16.0972	45.8359
			-21.1529	598.528				-16.2186	45.909
			-21.1662	600.745				-16.3397	45.9807
			-21.1802	602.954				-16.4605	46.051
			-21.1949	605.156				-16.5809	46.1198
			-21.2102	607.349				-16.701	46.1872
			-21.2262	609.534				-16.8207	46.2531
			-21.2428	611.71				-16.9401	46.3176
			-21.2601	613.878				-17.059	46.3807
			-21.278	616.038				-17.1777	46.4422
			-21.2966	618.189				-17.2959	46.5023
			-21.3159	620.332				-17.4137	46.561
			-21.3358	622.465				-17.5311	46.6181
			-21.3564	624.59				-17.6481	46.6738
			-21.3776	626.706				-17.7647	46.728
			-21.3995	628.813				-17.8808	46.7807
			-21.4221	630.911				-17.9966	46.8319
			-21.4453	632.999				-18.1118	46.8816
			-21.4691	635.078				-18.2266	46.9298
			-21.4936	637.148				-18.341	46.9765
			-21.5188	639.208				-18.4549	47.0217
			-21.5446	641.259				-18.5682	47.0653
			-21.5711	643.3				-18.6812	47.1074
			-21.5982	645.331				-18.7936	47.148
			-21.626	647.352				-18.9055	47.187
			-21.6544	649.363				-19.0169	47.2246
			-21.6835	651.365				-19.1278	47.2605
			-21.7132	653.356				-19.2381	47.2949
			-21.7436	655.337				-19.3479	47.3277
			-21.7746	657.307				-19.4572	47.359
			-21.8062	659.268				-19.5659	47.3887
			-21.8385	661.218				-19.6741	47.4168
			-21.8715	663.157				-19.7817	47.4433
			-21.9051	665.085				-19.8887	47.4682
			-21.9393	667.003				-19.9952	47.4916
			-21.9741	668.91				-20.1011	47.5134
			-22.0096	670.806				-20.2063	47.5335
			-22.0458	672.692				-20.311	47.5521
			-22.0825	674.566				-20.415	47.569
			-22.1199	676.429				-20.5185	47.5843
			-22.1579	678.28				-20.6213	47.598
			-22.1966	680.121				-20.7235	47.6101
			-22.2359	681.949				-20.825	47.6205
			-22.2758	683.767				-20.9259	47.6293
			-22.3163	685.573				-21.0262	47.6364
			-22.3574	687.367				-21.1257	47.6419
			-22.3992	689.149				-21.2246	47.6457
			-22.4415	690.92				-21.3229	47.6479
			-22.4845	692.679				-21.4204	47.6484
			-22.5281	694.426				-21.5173	47.6473
			-22.5723	696.16				-21.6135	47.6444
			-22.6171	697.883				-21.7089	47.6399
			-22.6625	699.593				-21.8037	47.6337
			-22.7085	701.291				-21.8977	47.6258
			-22.7552	702.977				-21.9911	47.6163
			-22.8024	704.65				-22.0837	47.605
			-22.8501	706.311				-22.1755	47.592
			-22.8985	707.959				-22.2666	47.5773
			-22.9475	709.595				-22.357	47.5609
			-22.9971	711.217				-22.4466	47.5427
			-23.0472	712.827				-22.5355	47.5229
			-23.0979	714.424				-22.6236	47.5013
			-23.1492	716.008				-22.7109	47.4779
			-23.2011	717.579				-22.7974	47.4529
			-23.2535	719.137				-22.8831	47.4261
			-23.3065	720.681				-22.9681	47.3975
			-23.3601	722.212				-23.0523	47.3672
			-23.4142	723.73				-23.1356	47.3351
			-23.4689	725.235				-23.2181	47.3013
			-23.5242	726.726				-23.2999	47.2656
			-23.58	728.203				-23.3808	47.2283
			-23.6363	729.667				-23.4608	47.1891
			-23.6932	731.117				-23.5401	47.1481
			-23.7506	732.554				-23.6185	47.1054
			-23.8085	733.976				-23.696	47.0609
			-23.867	735.385				-23.7727	47.0145
			-23.926	736.78				-23.8486	46.9664
			-23.9856	738.16				-23.9236	46.9164
			-24.0456	739.527				-23.9977	46.8647
			-24.1062	740.879				-24.071	46.8111
			-24.1673	742.217				-24.1433	46.7557
			-24.2289	743.541				-24.2148	46.6985
			-24.291	744.851				-24.2854	46.6394
			-24.3536	746.146				-24.3551	46.5786
			-24.4167	747.426				-24.424	46.5158
			-24.4803	748.692				-24.4919	46.4513
			-24.5444	749.944				-24.5589	46.3849
			-24.609	751.18				-24.625	46.3166
			-24.6741	752.402				-24.6902	46.2465
			-24.7396	753.609				-24.7544	46.1745
			-24.8056	754.802				-24.8178	46.1006
			-24.8721	755.979				-24.8802	46.0249
			-24.939	757.142				-24.9416	45.9473
			-25.0064	758.289				-25.0021	45.8678
			-25.0743	759.422				-25.0617	45.7864
			-25.1426	760.539				-25.1203	45.7032
			-25.2113	761.641				-25.178	45.618
			-25.2805	762.727				-25.2347	45.531
			-25.3502	763.799				-25.2905	45.4421
			-25.4202	764.855				-25.3453	45.3512
			-25.4907	765.896				-25.3991	45.2585
			-25.5616	766.921				-25.452	45.1638
			-25.633	767.931				-25.5039	45.0672
			-25.7047	768.925				-25.5547	44.9687
			-25.7769	769.903				-25.6047	44.8683
			-25.8494	770.866				-25.6536	44.7659
			-25.9224	771.813				-25.7015	44.6617
			-25.9957	772.745				-25.7484	44.5555
			-26.0695	773.66				-25.7944	44.4473
			-26.1436	774.56				-25.8393	44.3372
			-26.2181	775.444				-25.8832	44.2251
			-26.293	776.311				-25.9261	44.1112
			-26.3682	777.163				-25.9681	43.9952
			-26.4438	777.999				-26.0089	43.8773
			-26.5198	778.819				-26.0488	43.7574
			-26.5961	779.622				-26.0877	43.6356
			-26.6728	780.409				-26.1255	43.5118
			-26.7498	781.181				-26.1623	43.386
			-26.8271	781.935				-26.198	43.2582
			-26.9048	782.674				-26.2328	43.1285
			-26.9828	783.396				-26.2664	42.9968
			-27.0612	784.102				-26.2991	42.8631
			-27.1398	784.792				-26.3307	42.7274
			-27.2188	785.465				-26.3613	42.5897
			-27.298	786.121				-26.3908	42.4501
			-27.3776	786.761				-26.4193	42.3084
			-27.4575	787.384				-26.4467	42.1647
			-27.5376	787.991				-26.4731	42.019
			-27.618	788.581				-26.4984	41.8714
			-27.6988	789.155				-26.5226	41.7217
			-27.7797	789.711				-26.5458	41.57
			-27.861	790.251				-26.568	41.4162
			-27.9425	790.775				-26.5891	41.2605
			-28.0243	791.281				-26.6091	41.1027
			-28.1063	791.771				-26.628	40.9429
			-28.1886	792.244				-26.6459	40.7811
			-28.2711	792.699				-26.6627	40.6173
			-28.3538	793.138				-26.6784	40.4514
			-28.4368	793.56				-26.693	40.2835
			-28.52	793.965				-26.7066	40.1135
			-28.6033	794.354				-26.7191	39.9415
			-28.687	794.725				-26.7306	39.7675
			-28.7708	795.078				-26.7409	39.5914
			-28.8548	795.415				-26.7502	39.4133
			-28.939	795.735				-26.7584	39.2331
			-29.0234	796.038				-26.7655	39.0509
			-29.108	796.323				-26.7715	38.8666
			-29.1927	796.592				-26.7765	38.6803
			-29.2777	796.843				-26.7803	38.4919
			-29.3627	797.077				-26.7831	38.3014
			-29.448	797.294				-26.7848	38.1089
			-29.5334	797.493				-26.7854	37.9143
			-29.6189	797.676				-26.7849	37.7177
			-29.7046	797.841				-26.7833	37.519
			-29.7904	797.989				-26.7806	37.3182
			-29.8764	798.119				-26.7769	37.1153
			-29.9625	798.232				-26.7721	36.9104
			-30.0486	798.328				-26.7661	36.7034
			-30.1349	798.407				-26.7591	36.4943
			-30.2213	798.468				-26.751	36.2832
			-30.3078	798.511				-26.7418	36.0699
			-30.3944	798.538				-26.7316	35.8546
			-30.4811	798.547				-26.7202	35.6372
			-30.5679	798.538				-26.7077	35.4178
			-30.6547	798.513				-26.6942	35.1962
			-30.7416	798.47				-26.6796	34.9726
			-30.8286	798.409				-26.6639	34.7469
			-30.9156	798.331				-26.6471	34.519
			-31.0027	798.235				-26.6292	34.2891
			-31.0898	798.123				-26.6102	34.0572
			-31.177	797.992				-26.5902	33.8231
			-31.2642	797.845				-26.5691	33.5869
			-31.3514	797.679				-26.5468	33.3487
			-31.4387	797.497				-26.5235	33.1083
			-31.526	797.297				-26.4992	32.8659
			-31.6132	797.079				-26.4737	32.6214
			-31.7005	796.844				-26.4472	32.3747
			-31.7878	796.592				-26.4196	32.126
			-31.8751	796.322				-26.3909	31.8752
			-31.9623	796.035				-26.3611	31.6223
			-32.0496	795.73				-26.3303	31.3673
			-32.1368	795.408				-26.2984	31.1103
			-32.224	795.069				-26.2655	30.8511
			-32.3111	794.712				-26.2314	30.5898
			-32.3982	794.338				-26.1963	30.3265
			-32.4853	793.946				-26.1602	30.061
			-32.5723	793.537				-26.123	29.7935
			-32.6592	793.111				-26.0847	29.5238
			-32.7461	792.667				-26.0453	29.2521
			-32.8329	792.206				-26.0049	28.9783
			-32.9196	791.727				-25.9635	28.7024
			-33.0063	791.231				-25.921	28.4244
			-33.0928	790.718				-25.8774	28.1443
			-33.1793	790.188				-25.8329	27.8621
			-33.2656	789.64				-25.7872	27.5778
			-33.3519	789.075				-25.7405	27.2915
			-33.438	788.493				-25.6928	27.0031
			-33.5241	787.893				-25.6441	26.7125
			-33.61	787.276				-25.5943	26.4199
			-33.6957	786.642				-25.5434	26.1252
			-33.7814	785.991				-25.4916	25.8285
			-33.8669	785.323				-25.4387	25.5296
			-33.9522	784.638				-25.3848	25.2287
			-34.0374	783.935				-25.3299	24.9257
			-34.1225	783.215				-25.274	24.6206
			-34.2074	782.479				-25.217	24.3135
			-34.2921	781.725				-25.1591	24.0043
			-34.3766	780.954				-25.1001	23.693
			-34.461	780.166				-25.0402	23.3797
			-34.5452	779.362				-24.9792	23.0642
			-34.6292	778.54				-24.9172	22.7467
			-34.713	777.701				-24.8543	22.4272
			-34.7966	776.846				-24.7903	22.1056
			-34.88	775.973				-24.7254	21.7819
			-34.9632	775.084				-24.6595	21.4562
			-35.0461	774.178				-24.5926	21.1285
			-35.1289	773.255				-24.5248	20.7987
			-35.2114	772.316				-24.4559	20.4668
			-35.2937	771.359				-24.3861	20.1329
			-35.3758	770.386				-24.3153	19.797
			-35.4576	769.397				-24.2436	19.459
			-35.5392	768.39				-24.171	19.119
			-35.6205	767.368				-24.0973	18.7769
			-35.7016	766.328				-24.0228	18.4329
			-35.7824	765.273				-23.9473	18.0868
			-35.863	764.2				-23.8708	17.7386
			-35.9432	763.112				-23.7934	17.3885
			-36.0232	762.007				-23.7151	17.0364
			-36.103	760.885				-23.6359	16.6822
			-36.1824	759.747				-23.5557	16.326
			-36.2615	758.594				-23.4747	15.9679
			-36.3404	757.423				-23.3927	15.6077
			-36.419	756.237				-23.3098	15.2455
			-36.4972	755.034				-23.2261	14.8813
			-36.5752	753.816				-23.1414	14.5152
			-36.6528	752.581				-23.0558	14.1471
			-36.7301	751.331				-22.9694	13.777
			-36.8071	750.064				-22.882	13.4049
			-36.8838	748.782				-22.7938	13.0308
			-36.9601	747.483				-22.7048	12.6548
			-37.0361	746.169				-22.6149	12.2768
			-37.1118	744.839				-22.5241	11.8969
			-37.1871	743.494				-22.4324	11.515
			-37.2621	742.132				-22.3399	11.1311
			-37.3368	740.756				-22.2466	10.7454
			-37.411	739.363				-22.1524	10.3577
			-37.4849	737.955				-22.0574	9.96802
			-37.5585	736.532				-21.9616	9.57645
			-37.6317	735.093				-21.865	9.18296
			-37.7045	733.639				-21.7675	8.78756
			-37.7769	732.17				-21.6692	8.39024
			-37.849	730.685				-21.5702	7.99103
			-37.9207	729.185				-21.4703	7.58991
			-37.992	727.67				-21.3697	7.18691
			-38.0629	726.14				-21.2682	6.78202
			-38.1334	724.595				-21.166	6.37525
			-38.2035	723.035				-21.063	5.9666
			-38.2732	721.461				-20.9593	5.55609
			-38.3426	719.871				-20.8547	5.14372
			-38.4115	718.267				-20.7495	4.7295
			-38.48	716.648				-20.6435	4.31342
			-38.5481	715.014				-20.5367	3.89551
			-38.6157	713.366				-20.4292	3.47576
			-38.683	711.703				-20.321	3.05419
			-38.7498	710.025				-20.2121	2.63079
			-38.8162	708.334				-20.1024	2.20558
			-38.8822	706.628				-19.992	1.77857
			-38.9477	704.908				-19.881	1.34976
			-39.0128	703.173				-19.7692	0.91915
			-39.0774	701.425				-19.6568	0.48676
			-39.1417	699.662				-19.5436	0.0526
			-39.2054	697.886				-19.4298	-0.38333
			-39.2688	696.095				-19.3154	-0.82103
			-39.3316	694.291				-19.2003	-1.26048
			-39.3941	692.473				-19.0845	-1.70167
			-39.456	690.641				-18.968	-2.1446
			-39.5175	688.796				-18.851	-2.58926
			-39.5786	686.937				-18.7333	-3.03564
			-39.6392	685.065				-18.6149	-3.48373
			-39.6993	683.179				-18.496	-3.93352
			-39.759	681.279				-18.3764	-4.38501
			-39.8182	679.367				-18.2563	-4.83819
			-39.8769	677.441				-18.1355	-5.29304
			-39.9352	675.503				-18.0141	-5.74957
			-39.993	673.551				-17.8922	-6.20775
			-40.0502	671.586				-17.7697	-6.66759
			-40.1071	669.608				-17.6466	-7.12906
			-40.1634	667.618				-17.523	-7.59217
			-40.2193	665.615				-17.3988	-8.0569
			-40.2746	663.599				-17.2741	-8.52324
			-40.3295	661.571				-17.1488	-8.99119
			-40.3839	659.53				-17.023	-9.46073
			-40.4378	657.476				-16.8967	-9.93186
			-40.4913	655.411				-16.7699	-10.4046
			-40.5442	653.333				-16.6425	-10.8788
			-40.5966	651.243				-16.5147	-11.3546
			-40.6486	649.141				-16.3863	-11.832
			-40.7	647.026				-16.2575	-12.3109
			-40.751	644.9				-16.1282	-12.7913
			-40.8014	642.762				-15.9985	-13.2733
			-40.8514	640.613				-15.8682	-13.7567
			-40.9008	638.451				-15.7376	-14.2416
			-40.9498	636.278				-15.6065	-14.728
			-40.9982	634.094				-15.4749	-15.2159
			-41.0461	631.898				-15.3429	-15.7052
			-41.0936	629.691				-15.2105	-16.196
			-41.1405	627.472				-15.0777	-16.6882
			-41.187	625.242				-14.9445	-17.1819
			-41.2329	623.002				-14.8109	-17.6769
			-41.2783	620.75				-14.6769	-18.1734
			-41.3232	618.488				-14.5425	-18.6712
			-41.3676	616.214				-14.4078	-19.1704
			-41.4115	613.93				-14.2727	-19.671
			-41.4549	611.635				-14.1372	-20.173
			-41.4978	609.33				-14.0014	-20.6762
			-41.5402	607.014				-13.8652	-21.1809
			-41.5821	604.688				-13.7287	-21.6868
			-41.6234	602.352				-13.592	-22.194
			-41.6643	600.005				-13.4548	-22.7026
			-41.7046	597.649				-13.3174	-23.2124
			-41.7445	595.282				-13.1797	-23.7234
			-41.7838	592.906				-13.0417	-24.2358
			-41.8227	590.519				-12.9034	-24.7493
			-41.861	588.123				-12.7648	-25.2641
			-41.8988	585.718				-12.626	-25.7801
			-41.9361	583.303				-12.487	-26.2974
			-41.9729	580.878				-12.3476	-26.8157
			-42.0092	578.444				-12.2081	-27.3353
			-42.045	576.001				-12.0683	-27.856
			-42.0803	573.549				-11.9283	-28.3779
			-42.1151	571.087				-11.7881	-28.9009
			-42.1494	568.617				-11.6477	-29.4251
			-42.1832	566.138				-11.507	-29.9503
			-42.2165	563.65				-11.3662	-30.4766
			-42.2493	561.154				-11.2253	-31.004
			-42.2816	558.649				-11.0841	-31.5325
			-42.3135	556.135				-10.9428	-32.062
			-42.3448	553.613				-10.8013	-32.5926
			-42.3756	551.083				-10.6598	-33.1241
			-42.406	548.544				-10.518	-33.6567
			-42.4358	545.998				-10.3762	-34.1903
			-42.4652	543.444				-10.2342	-34.7248
			-42.4941	540.881				-10.0921	-35.2603
			-42.5225	538.311				-9.94992	-35.7967
			-42.5504	535.734				-9.80764	-36.3341
			-42.5778	533.148				-9.66529	-36.8723
			-42.6048	530.555				-9.52286	-37.4115
			-42.6313	527.955				-9.38037	-37.9516
			-42.6572	525.348				-9.23782	-38.4925
			-42.6828	522.733				-9.09523	-39.0343
			-42.7079	520.112				-8.95259	-39.5769
			-42.7325	517.483				-8.80993	-40.1203
			-42.7566	514.848				-8.66725	-40.6645
			-42.7803	512.205				-8.52456	-41.2095
			-42.8034	509.556				-8.38186	-41.7553
			-42.8262	506.901				-8.23917	-42.3018
			-42.8485	504.239				-8.09649	-42.8491
			-42.8703	501.571				-7.95384	-43.3971
			-42.8917	498.896				-7.81121	-43.9457
			-42.9127	496.216				-7.66863	-44.4951
			-42.9332	493.529				-7.5261	-45.0452
			-42.9532	490.836				-7.38363	-45.5958
			-42.9729	488.138				-7.24122	-46.1472
			-42.992	485.434				-7.09889	-46.6991
			-43.0108	482.724				-6.95664	-47.2517
			-43.0291	480.008				-6.81449	-47.8048
			-43.047	477.288				-6.67244	-48.3585
			-43.0645	474.561				-6.5305	-48.9127
			-43.0815	471.83				-6.38868	-49.4675
			-43.0982	469.094				-6.24698	-50.0227
			-43.1144	466.352				-6.10543	-50.5785
			-43.1302	463.606				-5.96402	-51.1348
			-43.1456	460.855				-5.82276	-51.6915
			-43.1606	458.099				-5.68167	-52.2486
			-43.1752	455.339				-5.54075	-52.8062
			-43.1894	452.574				-5.40001	-53.3641
			-43.2032	449.805				-5.25945	-53.9224
			-43.2167	447.031				-5.1191	-54.4811
			-43.2297	444.253				-4.97895	-55.0402
			-43.2424	441.472				-4.83901	-55.5996
			-43.2547	438.686				-4.6993	-56.1593
			-43.2666	435.897				-4.55983	-56.7192
			-43.2781	433.103				-4.42059	-57.2795
			-43.2893	430.306				-4.2816	-57.84
			-43.3002	427.506				-4.14287	-58.4007
			-43.3106	424.702				-4.0044	-58.9616
			-43.3207	421.895				-3.86621	-59.5227
			-43.3305	419.085				-3.72831	-60.084
			-43.34	416.271				-3.59069	-60.6455
			-43.349	413.455				-3.45338	-61.2071
			-43.3578	410.635				-3.31637	-61.7687
			-43.3663	407.813				-3.17968	-62.3305
			-43.3744	404.988				-3.04332	-62.8924
			-43.3822	402.161				-2.90729	-63.4543
			-43.3896	399.331				-2.7716	-64.0162
			-43.3968	396.499				-2.63627	-64.5782
			-43.4037	393.664				-2.50129	-65.1401
			-43.4102	390.828				-2.36668	-65.702
			-43.4165	387.989				-2.23245	-66.2639
			-43.4225	385.148				-2.0986	-66.8256
			-43.4282	382.306				-1.96514	-67.3873
			-43.4336	379.462				-1.83208	-67.9489
			-43.4387	376.616				-1.69943	-68.5104
			-43.4436	373.769				-1.5672	-69.0716
			-43.4482	370.92				-1.4354	-69.6327
			-43.4526	368.07				-1.30402	-70.1936
			-43.4567	365.218				-1.17309	-70.7543
			-43.4605	362.366				-1.04261	-71.3148
			-43.4641	359.513				-0.91258	-71.8749
			-43.4675	356.658				-0.78302	-72.4348
			-43.4707	353.803				-0.65393	-72.9944
			-43.4736	350.947				-0.52533	-73.5537
			-43.4763	348.091				-0.39721	-74.1126
			-43.4787	345.234				-0.26959	-74.6711
			-43.481	342.377				-0.14248	-75.2293
			-43.4831	339.52				-0.01587	-75.787
			-43.485	336.662				0.11021	-76.3443
			-43.4866	333.804				0.23576	-76.9011
			-43.4881	330.947				0.36078	-77.4574
			-43.4894	328.089				0.48525	-78.0133
			-43.4906	325.232				0.60917	-78.5686
			-43.4916	322.375				0.73253	-79.1233
			-43.4924	319.519				0.85533	-79.6775
			-43.493	316.663				0.97755	-80.2311
			-43.4935	313.808				1.09919	-80.784
			-43.4939	310.954				1.22024	-81.3363
			-43.4941	308.1				1.34069	-81.888
			-43.4942	305.247				1.46054	-82.4389
			-43.4942	302.396				1.57977	-82.9892
			-43.494	299.546				1.69839	-83.5387
			-43.4938	296.697				1.81638	-84.0874
			-43.4934	293.849				1.93374	-84.6354
			-43.4929	291.003				2.05045	-85.1826
			-43.4924	288.158				2.16652	-85.7289
			-43.4917	285.315				2.28193	-86.2743
			-43.491	282.474				2.39668	-86.8189
			-43.4902	279.635				2.51076	-87.3626
			-43.4893	276.797				2.62416	-87.9054
			-43.4884	273.962				2.73688	-88.4472
			-43.4874	271.129				2.84891	-88.988
			-43.4864	268.298				2.96024	-89.5279
			-43.4853	265.47				3.07087	-90.0667
			-43.4842	262.644				3.18079	-90.6045
			-43.4831	259.82				3.28998	-91.1412
			-43.4819	257				3.39846	-91.6768
			-43.4807	254.182				3.5062	-92.2113
			-43.4796	251.367				3.6132	-92.7446
			-43.4784	248.555				3.71946	-93.2768
			-43.4772	245.745				3.82497	-93.8077
			-43.4761	242.94				3.92972	-94.3375
			-43.4749	240.137				4.0337	-94.866
			-43.4738	237.337				4.13692	-95.3933
			-43.4727	234.542				4.23935	-95.9192
			-43.4717	231.749				4.34101	-96.4439
			-43.4707	228.96				4.44187	-96.9672
			-43.4697	226.175				4.54194	-97.4891
			-43.4689	223.394				4.64121	-98.0096
			-43.4681	220.617				4.73966	-98.5287
			-43.4673	217.844				4.83731	-99.0464
			-43.4667	215.075				4.93413	-99.5626
			-43.4661	212.31				5.03013	-100.077
			-43.4656	209.549				5.12529	-100.591
			-43.4653	206.792				5.21962	-101.102
			-43.465	204.041				5.3131	-101.612
			-43.4649	201.293				5.40573	-102.121
			-43.4649	198.551				5.49751	-102.628
			-43.465	195.813				5.58843	-103.133
			-43.4653	193.079				5.67848	-103.636
			-43.4657	190.351				5.76765	-104.138
			-43.4662	187.628				5.85595	-104.638
			-43.467	184.91				5.94337	-105.137
			-43.4678	182.197				6.02989	-105.633
			-43.4689	179.489				6.11553	-106.128
			-43.4701	176.787				6.20026	-106.621
			-43.4716	174.09				6.28409	-107.112
			-43.4732	171.399				6.36701	-107.601
			-43.475	168.713				6.44901	-108.089
			-43.4771	166.033				6.5301	-108.574
			-43.4793	163.359				6.61026	-109.057
			-43.4818	160.69				6.68949	-109.539
			-43.4845	158.028				6.76778	-110.018
			-43.4875	155.372				6.84514	-110.496
			-43.4907	152.721				6.92155	-110.971
			-43.4941	150.077				6.99701	-111.444
			-43.4978	147.44				7.07152	-111.915
			-43.5018	144.808				7.14507	-112.384
			-43.506	142.183				7.21765	-112.851
			-43.5106	139.565				7.28927	-113.316
[truncated: 198,903+ more rows]

## Sheet: Fig. 4
a. Augmented touch			b. Skin-gated OECT					c. Daul-model sensing
[truncated: 100,002 more rows]

[truncated: 1 more sheets: Fig. 5]
